# Supplementary material for: Lithobius (Ezembius) zebrinus sp. nov. (Lithobiomorpha, Lithobiidae), a new species from south-western China
Source: Biodivers Data J. 2026 Jul 2;14:e194005. doi: 10.3897/BDJ.14.e194005 (PMC13352247; doi:10.3897/BDJ.14.e194005)
Supplement: XML Treatment for Lithobius (Ezembius) zebrinus [file BDJ.14.e194005-treatment1.xml]

<!DOCTYPE tp:taxon-treatment
  PUBLIC "-//TaxonX//DTD Taxonomic Treatment Publishing DTD v0 20100105//EN" "tax-treatment-NSO.dtd">
<tp:taxon-treatment xmlns:tp="http://www.plazi.org/taxpub"><tp:treatment-meta><mixed-citation publication-type="journal"><person-group><name><surname>Pei</surname><given-names>Sujian</given-names></name><name><surname>Ma</surname><given-names>Huiqin</given-names></name><name><surname>Li</surname><given-names>Bing</given-names></name><name><surname>Chen</surname><given-names>Zhida</given-names></name><name><surname>Zhang</surname><given-names>Kexin</given-names></name><name><surname>Wang</surname><given-names>Jiaqi</given-names></name><name><surname>Zhang</surname><given-names>Zhengyuan</given-names></name></person-group><article-title><italic><tp:taxon-name><tp:taxon-name-part taxon-name-part-type="genus" reg="Lithobius">Lithobius</tp:taxon-name-part></tp:taxon-name></italic> (<italic><tp:taxon-name><tp:taxon-name-part taxon-name-part-type="genus" reg="Lithobius"/><tp:taxon-name-part taxon-name-part-type="subgenus" reg="Ezembius">Ezembius</tp:taxon-name-part></tp:taxon-name></italic>) <italic><tp:taxon-name><tp:taxon-name-part taxon-name-part-type="genus" reg="Lithobius"/><tp:taxon-name-part taxon-name-part-type="subgenus" reg="Ezembius"/><tp:taxon-name-part taxon-name-part-type="species" reg="zebrinus">zebrinus</tp:taxon-name-part></tp:taxon-name></italic> sp. nov. (<tp:taxon-name><tp:taxon-name-part taxon-name-part-type="order">Lithobiomorpha</tp:taxon-name-part></tp:taxon-name>, <tp:taxon-name><tp:taxon-name-part taxon-name-part-type="family">Lithobiidae</tp:taxon-name-part></tp:taxon-name>), a new species from south-western China</article-title><source>Biodivers Data J</source><day>02</day><month>07</month><year>2026</year><volume>14</volume><pub-id pub-id-type="doi">10.3897/BDJ.14.e194005</pub-id></mixed-citation></tp:treatment-meta><tp:nomenclature><tp:taxon-name><object-id xmlns:xlink="http://www.w3.org/1999/xlink" content-type="arpha" xlink:type="simple">29B88CA5-EEF1-5A24-8A31-5AF42EEB0B77</object-id><tp:taxon-name-part taxon-name-part-type="genus">Lithobius</tp:taxon-name-part> (<tp:taxon-name-part taxon-name-part-type="subgenus">Ezembius</tp:taxon-name-part>) <tp:taxon-name-part taxon-name-part-type="species">zebrinus</tp:taxon-name-part><object-id xmlns:xlink="http://www.w3.org/1999/xlink" content-type="zoobank" xlink:type="simple" object-id-type="ZooBank">D15B47A3-1EDA-4723-9FE3-7C293F46EEEE</object-id></tp:taxon-name><tp:taxon-authority>Pei, Ma &amp; Li</tp:taxon-authority><tp:taxon-status xmlns:xlink="http://www.w3.org/1999/xlink" xlink:type="simple">sp. nov.</tp:taxon-status></tp:nomenclature><tp:treatment-sec sec-type="materials"><title>Materials</title><list list-type="alpha-lower" list-content="occurrences"><list-item><p><bold>Type status:</bold> <named-content xmlns:xlink="http://www.w3.org/1999/xlink" content-type="dwc:typeStatus" xlink:type="simple">Holotype</named-content>. <bold>Occurrence:</bold> recordedBy: <named-content xmlns:xlink="http://www.w3.org/1999/xlink" content-type="dwc:recordedBy" xlink:type="simple">Ma Huiqin</named-content>; individualCount: <named-content xmlns:xlink="http://www.w3.org/1999/xlink" content-type="dwc:individualCount" xlink:type="simple">1</named-content>; sex: <named-content xmlns:xlink="http://www.w3.org/1999/xlink" content-type="dwc:sex" xlink:type="simple">male</named-content>; lifeStage: <named-content xmlns:xlink="http://www.w3.org/1999/xlink" content-type="dwc:lifeStage" xlink:type="simple">adult</named-content>; occurrenceID: <named-content xmlns:xlink="http://www.w3.org/1999/xlink" content-type="dwc:occurrenceID" xlink:type="simple">E2DE4597-B582-5E71-A648-218F523BE6DA</named-content>; <bold>Taxon:</bold> scientificName: <named-content xmlns:xlink="http://www.w3.org/1999/xlink" content-type="dwc:scientificName" xlink:type="simple"><tp:taxon-name><tp:taxon-name-part taxon-name-part-type="genus" reg="Lithobius">Lithobius</tp:taxon-name-part> (<tp:taxon-name-part taxon-name-part-type="subgenus" reg="Ezembius">Ezembius</tp:taxon-name-part>) <tp:taxon-name-part taxon-name-part-type="species" reg="zebrinus">zebrinus</tp:taxon-name-part></tp:taxon-name> sp. nov.</named-content>; class: <named-content xmlns:xlink="http://www.w3.org/1999/xlink" content-type="dwc:class" xlink:type="simple"><tp:taxon-name><tp:taxon-name-part taxon-name-part-type="class">Chilopoda</tp:taxon-name-part></tp:taxon-name></named-content>; order: <named-content xmlns:xlink="http://www.w3.org/1999/xlink" content-type="dwc:order" xlink:type="simple"><tp:taxon-name><tp:taxon-name-part taxon-name-part-type="order">Lithobiomorpha</tp:taxon-name-part></tp:taxon-name></named-content>; family: <named-content xmlns:xlink="http://www.w3.org/1999/xlink" content-type="dwc:family" xlink:type="simple"><tp:taxon-name><tp:taxon-name-part taxon-name-part-type="family">Lithobiidae</tp:taxon-name-part></tp:taxon-name></named-content>; genus: <named-content xmlns:xlink="http://www.w3.org/1999/xlink" content-type="dwc:genus" xlink:type="simple"><tp:taxon-name><tp:taxon-name-part taxon-name-part-type="genus">Lithobius</tp:taxon-name-part></tp:taxon-name></named-content>; subgenus: <named-content xmlns:xlink="http://www.w3.org/1999/xlink" content-type="dwc:subgenus" xlink:type="simple"><tp:taxon-name><tp:taxon-name-part taxon-name-part-type="subgenus">Ezembius</tp:taxon-name-part></tp:taxon-name></named-content>; <bold>Location:</bold> country: <named-content xmlns:xlink="http://www.w3.org/1999/xlink" content-type="dwc:country" xlink:type="simple">China</named-content>; stateProvince: <named-content xmlns:xlink="http://www.w3.org/1999/xlink" content-type="dwc:stateProvince" xlink:type="simple">Yunnan</named-content>; locality: <named-content xmlns:xlink="http://www.w3.org/1999/xlink" content-type="dwc:locality" xlink:type="simple">Daweishan National Nature Reserve</named-content>; verbatimElevation: <named-content xmlns:xlink="http://www.w3.org/1999/xlink" content-type="dwc:verbatimElevation" xlink:type="simple">1080 m</named-content>; verbatimCoordinates: <named-content xmlns:xlink="http://www.w3.org/1999/xlink" content-type="dwc:verbatimCoordinates" xlink:type="simple">N22°45′59.00″ E103°04′57.00″</named-content>; <bold>Identification:</bold> identifiedBy: <named-content xmlns:xlink="http://www.w3.org/1999/xlink" content-type="dwc:identifiedBy" xlink:type="simple">Ma Huiqin</named-content>; dateIdentified: <named-content xmlns:xlink="http://www.w3.org/1999/xlink" content-type="dwc:dateIdentified" xlink:type="simple">2025</named-content>; <bold>Event:</bold> eventDate: <named-content xmlns:xlink="http://www.w3.org/1999/xlink" content-type="dwc:eventDate" xlink:type="simple">24/01/2019</named-content>; <bold>Record Level:</bold> collectionCode: <named-content xmlns:xlink="http://www.w3.org/1999/xlink" content-type="dwc:collectionCode" xlink:type="simple"><tp:taxon-name><tp:taxon-name-part taxon-name-part-type="subphylum">Myriapoda</tp:taxon-name-part></tp:taxon-name></named-content>; basisOfRecord: <named-content xmlns:xlink="http://www.w3.org/1999/xlink" content-type="dwc:basisOfRecord" xlink:type="simple">Preserved Specimen</named-content></p></list-item><list-item><p><bold>Type status:</bold> <named-content xmlns:xlink="http://www.w3.org/1999/xlink" content-type="dwc:typeStatus" xlink:type="simple">Paratype</named-content>. <bold>Occurrence:</bold> recordedBy: <named-content xmlns:xlink="http://www.w3.org/1999/xlink" content-type="dwc:recordedBy" xlink:type="simple">Ma Huiqin</named-content>; individualCount: <named-content xmlns:xlink="http://www.w3.org/1999/xlink" content-type="dwc:individualCount" xlink:type="simple">3</named-content>; sex: <named-content xmlns:xlink="http://www.w3.org/1999/xlink" content-type="dwc:sex" xlink:type="simple">male</named-content>; lifeStage: <named-content xmlns:xlink="http://www.w3.org/1999/xlink" content-type="dwc:lifeStage" xlink:type="simple">adult</named-content>; occurrenceID: <named-content xmlns:xlink="http://www.w3.org/1999/xlink" content-type="dwc:occurrenceID" xlink:type="simple">C99ABEE9-5952-563C-87D1-1A7804D79F4B</named-content>; <bold>Taxon:</bold> scientificName: <named-content xmlns:xlink="http://www.w3.org/1999/xlink" content-type="dwc:scientificName" xlink:type="simple"><tp:taxon-name><tp:taxon-name-part taxon-name-part-type="genus" reg="Lithobius">Lithobius</tp:taxon-name-part> (<tp:taxon-name-part taxon-name-part-type="subgenus" reg="Ezembius">Ezembius</tp:taxon-name-part>) <tp:taxon-name-part taxon-name-part-type="species" reg="zebrinus">zebrinus</tp:taxon-name-part></tp:taxon-name> sp. nov.</named-content>; class: <named-content xmlns:xlink="http://www.w3.org/1999/xlink" content-type="dwc:class" xlink:type="simple"><tp:taxon-name><tp:taxon-name-part taxon-name-part-type="class">Chilopoda</tp:taxon-name-part></tp:taxon-name></named-content>; order: <named-content xmlns:xlink="http://www.w3.org/1999/xlink" content-type="dwc:order" xlink:type="simple"><tp:taxon-name><tp:taxon-name-part taxon-name-part-type="order">Lithobiomorpha</tp:taxon-name-part></tp:taxon-name></named-content>; family: <named-content xmlns:xlink="http://www.w3.org/1999/xlink" content-type="dwc:family" xlink:type="simple"><tp:taxon-name><tp:taxon-name-part taxon-name-part-type="family">Lithobiidae</tp:taxon-name-part></tp:taxon-name></named-content>; genus: <named-content xmlns:xlink="http://www.w3.org/1999/xlink" content-type="dwc:genus" xlink:type="simple"><tp:taxon-name><tp:taxon-name-part taxon-name-part-type="genus">Lithobius</tp:taxon-name-part></tp:taxon-name></named-content>; subgenus: <named-content xmlns:xlink="http://www.w3.org/1999/xlink" content-type="dwc:subgenus" xlink:type="simple"><tp:taxon-name><tp:taxon-name-part taxon-name-part-type="subgenus">Ezembius</tp:taxon-name-part></tp:taxon-name></named-content>; <bold>Location:</bold> country: <named-content xmlns:xlink="http://www.w3.org/1999/xlink" content-type="dwc:country" xlink:type="simple">China</named-content>; stateProvince: <named-content xmlns:xlink="http://www.w3.org/1999/xlink" content-type="dwc:stateProvince" xlink:type="simple">Yunnan</named-content>; locality: <named-content xmlns:xlink="http://www.w3.org/1999/xlink" content-type="dwc:locality" xlink:type="simple">Daweishan National Nature Reserve</named-content>; verbatimElevation: <named-content xmlns:xlink="http://www.w3.org/1999/xlink" content-type="dwc:verbatimElevation" xlink:type="simple">1080 m</named-content>; verbatimCoordinates: <named-content xmlns:xlink="http://www.w3.org/1999/xlink" content-type="dwc:verbatimCoordinates" xlink:type="simple">N22°45′59.00″ E103°04′57.00″</named-content>; <bold>Identification:</bold> identifiedBy: <named-content xmlns:xlink="http://www.w3.org/1999/xlink" content-type="dwc:identifiedBy" xlink:type="simple">Ma Huiqin</named-content>; dateIdentified: <named-content xmlns:xlink="http://www.w3.org/1999/xlink" content-type="dwc:dateIdentified" xlink:type="simple">2025</named-content>; <bold>Event:</bold> eventDate: <named-content xmlns:xlink="http://www.w3.org/1999/xlink" content-type="dwc:eventDate" xlink:type="simple">24/01/2019</named-content>; <bold>Record Level:</bold> collectionCode: <named-content xmlns:xlink="http://www.w3.org/1999/xlink" content-type="dwc:collectionCode" xlink:type="simple"><tp:taxon-name><tp:taxon-name-part taxon-name-part-type="subphylum">Myriapoda</tp:taxon-name-part></tp:taxon-name></named-content>; basisOfRecord: <named-content xmlns:xlink="http://www.w3.org/1999/xlink" content-type="dwc:basisOfRecord" xlink:type="simple">Preserved Specimen</named-content></p></list-item><list-item><p><bold>Type status:</bold> <named-content xmlns:xlink="http://www.w3.org/1999/xlink" content-type="dwc:typeStatus" xlink:type="simple">Paratype</named-content>. <bold>Occurrence:</bold> recordedBy: <named-content xmlns:xlink="http://www.w3.org/1999/xlink" content-type="dwc:recordedBy" xlink:type="simple">Ma Huiqin</named-content>; individualCount: <named-content xmlns:xlink="http://www.w3.org/1999/xlink" content-type="dwc:individualCount" xlink:type="simple">7</named-content>; sex: <named-content xmlns:xlink="http://www.w3.org/1999/xlink" content-type="dwc:sex" xlink:type="simple">female</named-content>; lifeStage: <named-content xmlns:xlink="http://www.w3.org/1999/xlink" content-type="dwc:lifeStage" xlink:type="simple">adult</named-content>; occurrenceID: <named-content xmlns:xlink="http://www.w3.org/1999/xlink" content-type="dwc:occurrenceID" xlink:type="simple">75D4E9F1-6B88-5786-A3BA-EB71ADDE2A5B</named-content>; <bold>Taxon:</bold> class: <named-content xmlns:xlink="http://www.w3.org/1999/xlink" content-type="dwc:class" xlink:type="simple"><tp:taxon-name><tp:taxon-name-part taxon-name-part-type="class">Chilopoda</tp:taxon-name-part></tp:taxon-name></named-content>; order: <named-content xmlns:xlink="http://www.w3.org/1999/xlink" content-type="dwc:order" xlink:type="simple"><tp:taxon-name><tp:taxon-name-part taxon-name-part-type="order">Lithobiomorpha</tp:taxon-name-part></tp:taxon-name></named-content>; family: <named-content xmlns:xlink="http://www.w3.org/1999/xlink" content-type="dwc:family" xlink:type="simple"><tp:taxon-name><tp:taxon-name-part taxon-name-part-type="family">Lithobiidae</tp:taxon-name-part></tp:taxon-name></named-content>; genus: <named-content xmlns:xlink="http://www.w3.org/1999/xlink" content-type="dwc:genus" xlink:type="simple"><tp:taxon-name><tp:taxon-name-part taxon-name-part-type="genus">Lithobius</tp:taxon-name-part></tp:taxon-name></named-content>; subgenus: <named-content xmlns:xlink="http://www.w3.org/1999/xlink" content-type="dwc:subgenus" xlink:type="simple"><tp:taxon-name><tp:taxon-name-part taxon-name-part-type="subgenus">Ezembius</tp:taxon-name-part></tp:taxon-name></named-content>; <bold>Location:</bold> country: <named-content xmlns:xlink="http://www.w3.org/1999/xlink" content-type="dwc:country" xlink:type="simple">China</named-content>; stateProvince: <named-content xmlns:xlink="http://www.w3.org/1999/xlink" content-type="dwc:stateProvince" xlink:type="simple">Yunnan</named-content>; locality: <named-content xmlns:xlink="http://www.w3.org/1999/xlink" content-type="dwc:locality" xlink:type="simple">Daweishan National Nature Reserve</named-content>; verbatimElevation: <named-content xmlns:xlink="http://www.w3.org/1999/xlink" content-type="dwc:verbatimElevation" xlink:type="simple">1080 m</named-content>; verbatimCoordinates: <named-content xmlns:xlink="http://www.w3.org/1999/xlink" content-type="dwc:verbatimCoordinates" xlink:type="simple">N22°45′59.00″ E103°04′57.00″</named-content>; <bold>Identification:</bold> identifiedBy: <named-content xmlns:xlink="http://www.w3.org/1999/xlink" content-type="dwc:identifiedBy" xlink:type="simple">Ma Huiqin</named-content>; dateIdentified: <named-content xmlns:xlink="http://www.w3.org/1999/xlink" content-type="dwc:dateIdentified" xlink:type="simple">2025</named-content>; <bold>Event:</bold> eventDate: <named-content xmlns:xlink="http://www.w3.org/1999/xlink" content-type="dwc:eventDate" xlink:type="simple">24/01/2019</named-content>; <bold>Record Level:</bold> collectionCode: <named-content xmlns:xlink="http://www.w3.org/1999/xlink" content-type="dwc:collectionCode" xlink:type="simple"><tp:taxon-name><tp:taxon-name-part taxon-name-part-type="subphylum">Myriapoda</tp:taxon-name-part></tp:taxon-name></named-content>; basisOfRecord: <named-content xmlns:xlink="http://www.w3.org/1999/xlink" content-type="dwc:basisOfRecord" xlink:type="simple">Preserved Specimen</named-content></p></list-item></list></tp:treatment-sec><tp:treatment-sec sec-type="Description"><title>Description</title><p><bold>Body</bold>: Measurements. Male holotype body 12.39 mm long, cephalic plate 1.56 mm long, 1.50 mm wide. Body length 12.39–15.06 mm. cephalic plate length 1.33–1.61 mm, width 1.10–1.56 mm (Fig. <xref ref-type="fig" rid="F14064808">1</xref>).</p><p><bold>Colour</bold>: The antennae mostly brown, darkest at the basal segments, lightest at the terminal segments, appearing pale yellow, with pale grey at the junctions between segments. Tergites dark brown, with the middle ones (TT 7, 8) being the lightest, approaching pale yellow. Pleural region light grey to dark grey. The sternites light yellowish–brown. The head shield, coxosternite and forcipular tarsungulum dark yellowish-brown, while the rest of the forcipular tarsungulum fulvous to testaceous, coxosternite, S 15 and ventral plate of the pregenital segment yellowish–brown. The coxae and tarsi of all legs yellowish–brown, occasionally with pale grey at the base, with the ta2 darker and the middle segments are pale grey.</p><p><bold>Antennae</bold>: Mostly 18–22 articles (few 24), holotype male 20+20 articles. The first basal article significantly longer than wide, the length of the subsequent articles gradually decreasing, with the final article significantly longer than wide, 3.1–3.4 times longer than wide (Fig. <xref ref-type="fig" rid="F14064808">1</xref>); abundant setae on the antennal surface, fewer on the basal articles, gradual increasing in density to approximately the sixth or seventh article, then more or less constant.</p><p><bold>Cephalic plate</bold>: Smooth, convex, slightly longer than broad, tiny setae scattered sparsely over the whole surface, the margins of the cephalic plate with very sparsely distributed, nearly uniformly long setae and the whole surface of cephalic plate is covered with a fine hexagonal mesh. Anterior margin of the cephalic plate slightly concave central, with a distinct transverse groove, the lateral margin of the cephalic capsule only beginning with a ridge from the side to the mid-point between the ocelli and the posterior margin, with a slightly convex posterior margin and a complete ridge (Fig. <xref ref-type="fig" rid="F14226368">2</xref> A).</p><p><bold>Ocelli</bold>: 7–9 ocelli, usually 8, arranged in three irregular rows, oval to rounded ocelli on each side, the posterior ocellus larger, the ventral ocelli are smaller than the dorsal ocelli in size. Ocelli mostly translucent, with black pigmentation at the base and hemispherical in shape (Fig. <xref ref-type="fig" rid="F14226368">2</xref>D).</p><p><bold>Tömösváry’s organ</bold>: Close to the ocelli, situated at the anterolateral margin of the cephalic plate, on the ventral side of the anterior part of the eye area, slightly yellow in the perimeter. The Tömösváry’s organ small, nearly round, the surrounding sclerotised area narrow and slightly larger than the adjoining ocelli (Fig. <xref ref-type="fig" rid="F14226368">2</xref>D).</p><p><bold>Coxosternite</bold>: Subsemicircular in female (Fig. <xref ref-type="fig" rid="F14226368">2</xref>B), the lateral and anterior margins grade imperceptibly into one another, median diastema moderately shallow, V-shaped; subtrapezoidal in male (Fig. <xref ref-type="fig" rid="F14226368">2</xref>C), lateral margins moderately shorter than the medial margins. Anterior margin narrow, median diastema moderately deep, U-shaped. Whole surface of coxosternite covered with fine hexagonal mesh. Anterior margin bearing 2+2 blunt triangular teeth, porodonts slightly thicker, almost transparent, lying posterolateral to and separated from the lateral-most tooth, with slightly basal bulge (Fig. <xref ref-type="fig" rid="F14226368">2</xref>E and F). The surface of the coxosternite bears prominent striae arranged in bilateral symmetry. Near the anterior margin of the coxosternite, two to three striae run substantially straight. In the transitional zone extending from the mid-region to the vicinity of the posterior margin, the angle between the striae and the mid-line progressively decreases, while the overall pattern exhibits a radial convergence curving inwards from the lateral regions toward the mid-line (Fig. <xref ref-type="fig" rid="F14226368">2</xref>B and C). Scattered long setae on the ventral side of coxosternite, longer setae near the dental margin.</p><p><bold>Tergites</bold>: Smooth, slightly convex; short to long tiny setae scattered sparsely over the entire surface, near the margin with more long setae; T1 narrower than the cephalic plate and T3, cephalic plate wider than T3. T1 narrower postero-laterally than antero-laterally, generally inverted trapezoidal. The lateral marginal ridges of all tergites continuous, posterior marginal ridge of TT1 and 3 continuous, posterior marginal ridge of TT5, 8, 10, 12 and 14 discontinuous. The posterior margin of TT1 and 3 straight, posterior margin of TT5, 7, 8 slightly concave, posterior margin of TT7, 8, 10, 12 and 14 concave. The posterior angles of all tergites without triangular projections.</p><p><bold>Sternites</bold>: Posterior margin of sternites narrower than anterior, generally inverted trapezoidal, smooth; long setae on the surface and lateral margin, very few short setae scattered sparsely amongst them, with 1–3 longer setae at the anterior corners and 2–13 longer setae located in the centre of the anterior part, arranged approximately in two rows.</p><p><bold>Legs</bold>: Relatively robust, tarsi well-defined on legs 1–15. All legs with moderately long curved claws. Legs 1–15 each carry an anterior accessory spur and a posterior accessory spur: the anterior spur moderately longer and slender, forming a moderately small angle with the claw; the posterior spur slightly longer and more robust, forming a comparatively large angle with the claw. Short to long setae very sparsely scattered over the surface of the coxa, trochanter, prefemur, femur and tibia of all legs. The setae are shorter and sparser from the coxa to the profemur, becoming progressively longer and denser from the femur distally to the tarsus, with the longest setae occurring on the tarsus. Furthermore, the setae on the anterior and posterior surfaces are shorter than those on the dorsal and ventral surfaces. Legs 14 and 15 obvious longer and thicker than the anterior legs, without secondary sexual characters in both female and male; tarsus 2, 8.48–9.05 times longer than wide, tarsus 2, 63.1%–67.3% length of tarsus 1 on leg 15 in female; tarsus 2 5.15–5.72 times longer than wide, tarsus 2, 63.1%–67.3% length of tarsus 1 on leg 15 in male. Leg plectrotaxy given in Table <xref ref-type="table" rid="T14064824">1</xref> and Table <xref ref-type="table" rid="T14064823">2</xref>.</p><p><bold>Coxal pores</bold>: 3–5 in number, subcircular, markedly unequal in size. Female pattern predominantly 45,5,5; male pattern 4,4,4,3. The coxal pore field hardly sunken, forming a shallow groove with elevated margins that bear sparsely distributed setae of varying lengths.</p><p><bold>Female</bold>: S15 anterior margin broader than posterior, generally nearly semi-circular, posterior angles rounded, postero-medially straight. Moderately long to short setae relatively sparsely scattered on S15 surface. Broader than length, surface of the lateral sternal margin of pregenital segment well chitinised, posterior margin of pregenital sternite deeply concave between condyles of gonopods, except for a small, median lingulate-shaped bulge. Setae moderately densely scattered over ventral surface of the pregenital segment, slightly more setae on posterior part, especially along the posterior edge. Gonopods: first article fairly broad, bearing 25–35 moderately long setae, arranged in approximately four irregular longitudinal rows, with 2+2 small blunt coniform gonopodal spurs; second article with 5–9 long setae in the ventral, arranged in approximately three irregular rows and 1–3 setae dorsally in a longitudinal row. Third article with 2–4 longer setae on the ventral surface, arranged in two rows, with a simple apical claw (Fig. <xref ref-type="fig" rid="F14064994">3</xref>A, B and C).</p><p><bold>Male</bold>: S15 posterior margin narrower than anterior, postero-medially slightly concave, generally an inverted trapezoid, sparsely covered with short to long setae, the setae on the edges being longer; the pregenital sternite segment evidently smaller than the female, usually well sclerotised, ventral side obviously convex; posterior margin shallow concave between the gonopods, without medial bulge. Short to long setae equally scattered on the ventral surface of the pregenital segment. Gonopods short and small, papilliform, with four long setae, apically, slightly sclerotised (Fig. <xref ref-type="fig" rid="F14064994">3</xref>D).</p></tp:treatment-sec><tp:treatment-sec sec-type="Diagnosis"><title>Diagnosis</title><p>In accordance with the grouping of species proposed in the subgenus <tp:taxon-name><tp:taxon-name-part taxon-name-part-type="genus" reg="Lithobius"/><tp:taxon-name-part taxon-name-part-type="subgenus" reg="Ezembius">Ezembius</tp:taxon-name-part></tp:taxon-name> Chamberlin, 1919, the new species differs from other consubgeners in combination of characters, by having the surface of the coxosternite bearing prominent striae arranged in bilateral symmetry, the coxosternite of males and females differing markedly in morphology, the antennae 18–22 articles, ocelli 7–9 on each side, arranged in three rows, with the last one ocellus being the largest, Tömösváry’s organ slightly larger than the adjacent ocelli; commonly 2+2 coxosternal teeth; coxal pore formula 3–5. Female gonopods with 2+2 spurs, apical claw of the third article simple, male gonopods short and small, papilliform, with four long setae.</p></tp:treatment-sec><tp:treatment-sec sec-type="Etymology"><title>Etymology</title><p>The specific epithet, meaning the distinct transverse striae on the ventral side of the coxosternite.</p></tp:treatment-sec><tp:treatment-sec sec-type="Taxon discussion"><title>Taxon discussion</title><p>Morphologically, the new species is close to <tp:taxon-name><tp:taxon-name-part taxon-name-part-type="genus" reg="Lithobius">L.</tp:taxon-name-part> (<tp:taxon-name-part taxon-name-part-type="subgenus" reg="Ezembius">E.</tp:taxon-name-part>) <tp:taxon-name-part taxon-name-part-type="species" reg="datongensis">datongensis</tp:taxon-name-part></tp:taxon-name> Qiao, Qin, Ma, Zhang, Su &amp; Lin, 2018 from Datong County, Qinghai Province, in having Tömösváry’s organ larger than the adjoining ocelli, commonly 2+2 coxosternal teeth, female gonopods with 2+2 spurs, apical claw of the third article simple. It can be readily distinguished by: ocelli 7–9 on each side versus 10 on each side in <tp:taxon-name><tp:taxon-name-part taxon-name-part-type="genus" reg="Lithobius">L.</tp:taxon-name-part> (<tp:taxon-name-part taxon-name-part-type="subgenus" reg="Ezembius">E.</tp:taxon-name-part>) <tp:taxon-name-part taxon-name-part-type="species" reg="datongensis">datongensis</tp:taxon-name-part></tp:taxon-name>; leg 15 bearing both anterior and posterior accessory spurs versus only a posterior spur in <tp:taxon-name><tp:taxon-name-part taxon-name-part-type="genus" reg="Lithobius">L.</tp:taxon-name-part> (<tp:taxon-name-part taxon-name-part-type="subgenus" reg="Ezembius">E.</tp:taxon-name-part>) <tp:taxon-name-part taxon-name-part-type="species" reg="datongensis">datongensis</tp:taxon-name-part></tp:taxon-name>; the apical claw of the female gonopods simple versus bears a distinct basal triangular protuberance in <tp:taxon-name><tp:taxon-name-part taxon-name-part-type="genus" reg="Lithobius">L.</tp:taxon-name-part> (<tp:taxon-name-part taxon-name-part-type="subgenus" reg="Ezembius">E.</tp:taxon-name-part>) <tp:taxon-name-part taxon-name-part-type="species" reg="datongensis">datongensis</tp:taxon-name-part></tp:taxon-name>; coxae of legs 13–15 without anterior spines versus with anterior spines in <tp:taxon-name><tp:taxon-name-part taxon-name-part-type="genus" reg="Lithobius">L.</tp:taxon-name-part> (<tp:taxon-name-part taxon-name-part-type="subgenus" reg="Ezembius">E.</tp:taxon-name-part>) <tp:taxon-name-part taxon-name-part-type="species" reg="datongensis">datongensis</tp:taxon-name-part></tp:taxon-name>.</p><p>The new species and <tp:taxon-name><tp:taxon-name-part taxon-name-part-type="genus" reg="Lithobius">L.</tp:taxon-name-part> (<tp:taxon-name-part taxon-name-part-type="subgenus" reg="Ezembius">E.</tp:taxon-name-part>) <tp:taxon-name-part taxon-name-part-type="species" reg="hualongensis">hualongensis</tp:taxon-name-part></tp:taxon-name> Qiao, Qin, Ma, Lin &amp; Zhang, 2019 from Hualong Hui Autonomous County, Qinghai Province, share ocelli arranged in irregular three rows, Tömösváry’s organ larger than the adjoining ocelli, commonly 2+2 coxosternal teeth and apical claw of female gonopods simple. Diagnostic differences are: the posterior ocellus larger versus the posterior two ocelli larger in <tp:taxon-name><tp:taxon-name-part taxon-name-part-type="genus" reg="Lithobius">L.</tp:taxon-name-part> (<tp:taxon-name-part taxon-name-part-type="subgenus" reg="Ezembius">E.</tp:taxon-name-part>) <tp:taxon-name-part taxon-name-part-type="species" reg="hualongensis">hualongensis</tp:taxon-name-part></tp:taxon-name>; legs 14 and 15 each carry an anterior accessory spur and a posterior accessory spur versus leg 14 carrying a posterior accessory spur and leg 15 without accessory spur in <tp:taxon-name><tp:taxon-name-part taxon-name-part-type="genus" reg="Lithobius">L.</tp:taxon-name-part> (<tp:taxon-name-part taxon-name-part-type="subgenus" reg="Ezembius">E.</tp:taxon-name-part>) <tp:taxon-name-part taxon-name-part-type="species" reg="hualongensis">hualongensis</tp:taxon-name-part></tp:taxon-name>; female gonopods with 2+2 spurs versus 3+3 spurs in <tp:taxon-name><tp:taxon-name-part taxon-name-part-type="genus" reg="Lithobius">L.</tp:taxon-name-part> (<tp:taxon-name-part taxon-name-part-type="subgenus" reg="Ezembius">E.</tp:taxon-name-part>) <tp:taxon-name-part taxon-name-part-type="species" reg="hualongensis">hualongensis</tp:taxon-name-part></tp:taxon-name>; legs 13–15 without anterior spines on the dorsal side of the coxae with anterior spines in <tp:taxon-name><tp:taxon-name-part taxon-name-part-type="genus" reg="Lithobius">L.</tp:taxon-name-part> (<tp:taxon-name-part taxon-name-part-type="subgenus" reg="Ezembius">E.</tp:taxon-name-part>) <tp:taxon-name-part taxon-name-part-type="species" reg="hualongensis">hualongensis</tp:taxon-name-part></tp:taxon-name>.</p><p>The new species closely resembles <tp:taxon-name><tp:taxon-name-part taxon-name-part-type="genus" reg="Lithobius">L.</tp:taxon-name-part> (<tp:taxon-name-part taxon-name-part-type="subgenus" reg="Ezembius">E.</tp:taxon-name-part>) <tp:taxon-name-part taxon-name-part-type="species" reg="hirsutipes">hirsutipes</tp:taxon-name-part></tp:taxon-name> Eason, 1989 from Xizang Autonomous Region, in possessing antennae 20 + 20 articles, ocelli arranged in irregular three rows, 2+2 coxosternal teeth, female gonopods bearing 2+2 spurs. It is readily distinguished by: ocelli 7–9 on each side versus ocelli 10–11 in <tp:taxon-name><tp:taxon-name-part taxon-name-part-type="genus" reg="Lithobius">L.</tp:taxon-name-part> (<tp:taxon-name-part taxon-name-part-type="subgenus" reg="Ezembius">E.</tp:taxon-name-part>) <tp:taxon-name-part taxon-name-part-type="species" reg="hirsutipes">hirsutipes</tp:taxon-name-part></tp:taxon-name>; the coxosternite of males and females differ markedly in morphology versus substantially similar between sexes in <tp:taxon-name><tp:taxon-name-part taxon-name-part-type="genus" reg="Lithobius">L.</tp:taxon-name-part> (<tp:taxon-name-part taxon-name-part-type="subgenus" reg="Ezembius">E.</tp:taxon-name-part>) <tp:taxon-name-part taxon-name-part-type="species" reg="hirsutipes">hirsutipes</tp:taxon-name-part></tp:taxon-name>, the second article of the female gonopods lacking dorsal robust spines versus possessing five robust spines in <tp:taxon-name><tp:taxon-name-part taxon-name-part-type="genus" reg="Lithobius">L.</tp:taxon-name-part> (<tp:taxon-name-part taxon-name-part-type="subgenus" reg="Ezembius">E.</tp:taxon-name-part>) <tp:taxon-name-part taxon-name-part-type="species" reg="hirsutipes">hirsutipes</tp:taxon-name-part></tp:taxon-name>; and the apical claw of the third article of the female gonopods simple and with a very faint ventral tubercle in <tp:taxon-name><tp:taxon-name-part taxon-name-part-type="genus" reg="Lithobius">L.</tp:taxon-name-part> (<tp:taxon-name-part taxon-name-part-type="subgenus" reg="Ezembius">E.</tp:taxon-name-part>) <tp:taxon-name-part taxon-name-part-type="species" reg="hirsutipes">hirsutipes</tp:taxon-name-part></tp:taxon-name>; and the absence of anterior dorsal spines on the coxae of legs 13–15 versus present in <tp:taxon-name><tp:taxon-name-part taxon-name-part-type="genus" reg="Lithobius">L.</tp:taxon-name-part> (<tp:taxon-name-part taxon-name-part-type="subgenus" reg="Ezembius">E.</tp:taxon-name-part>) <tp:taxon-name-part taxon-name-part-type="species" reg="hirsutipes">hirsutipes</tp:taxon-name-part></tp:taxon-name>.</p></tp:treatment-sec><tp:treatment-sec sec-type="Notes"><title>Notes</title><p>To facilitate the identification of Chinese subgenus <tp:taxon-name><tp:taxon-name-part taxon-name-part-type="genus" reg="Lithobius"/><tp:taxon-name-part taxon-name-part-type="subgenus" reg="Ezembius">Ezembius</tp:taxon-name-part></tp:taxon-name> Chamberlin, 1919 species, the distribution and main morphological characters of the known species of the subgenus in the area is presented (Tables <xref ref-type="table" rid="T14257355">3</xref>, <xref ref-type="table" rid="T14257356">4</xref>, <xref ref-type="table" rid="T14257357">5</xref>, <xref ref-type="table" rid="T14257358">6</xref>, <xref ref-type="table" rid="T14257359">7</xref>). These characters are specific only to adults of the taxa occurring in China.</p></tp:treatment-sec><tp:treatment-sec><!--Section generated to contain objects referenced in tp:taxon-treatment.--><fig id="F14064808" position="float" orientation="portrait"><object-id xmlns:xlink="http://www.w3.org/1999/xlink" content-type="arpha" xlink:type="simple">1D5ADB4E-BECE-5B0E-A11B-C205FE1EDD16</object-id><object-id xmlns:xlink="http://www.w3.org/1999/xlink" content-type="doi" xlink:type="simple">10.3897/BDJ.14.e194005.figure2</object-id><label>Figure 1.</label><caption><p><tp:taxon-name><tp:taxon-name-part taxon-name-part-type="genus" reg="Lithobius">Lithobius</tp:taxon-name-part> (<tp:taxon-name-part taxon-name-part-type="subgenus" reg="Ezembius">Ezembius</tp:taxon-name-part>) <tp:taxon-name-part taxon-name-part-type="species" reg="zebrinus">zebrinus</tp:taxon-name-part></tp:taxon-name> sp. nov., male holotype, habitus, dorsal view.</p></caption><graphic xmlns:xlink="http://www.w3.org/1999/xlink" xlink:href="bdj-14-e194005-g001.jpg" position="float" id="oo_1647687.jpg" orientation="portrait" xlink:type="simple"><uri content-type="original_file" xlink:type="simple">https://binary.pensoft.net/fig/1647687</uri></graphic></fig><fig id="F14226368" position="float" orientation="portrait"><object-id xmlns:xlink="http://www.w3.org/1999/xlink" content-type="arpha" xlink:type="simple">9A465C3F-1688-5C5C-BA20-3EBE59A898C9</object-id><object-id xmlns:xlink="http://www.w3.org/1999/xlink" content-type="doi" xlink:type="simple">10.3897/BDJ.14.e194005.figure3</object-id><label>Figure 2.</label><caption><p><tp:taxon-name><tp:taxon-name-part taxon-name-part-type="genus" reg="Lithobius">Lithobius</tp:taxon-name-part> (<tp:taxon-name-part taxon-name-part-type="subgenus" reg="Ezembius">Ezembius</tp:taxon-name-part>) <tp:taxon-name-part taxon-name-part-type="species" reg="zebrinus">zebrinus</tp:taxon-name-part></tp:taxon-name> sp. nov., <bold>A</bold> cephalic plate, dorsal view; <bold>B</bold> (female)–<bold>C</bold> (holotype) forcipular coxosternite, ventral view; <bold>D</bold> ocelli and Tömösváry’s organ (To); <bold>E</bold> (female)–<bold>F</bold> (holotype) forcipular coxosternite, ventral view.</p></caption><graphic xmlns:xlink="http://www.w3.org/1999/xlink" xlink:href="bdj-14-e194005-g002.jpg" position="float" id="oo_1647674.jpg" orientation="portrait" xlink:type="simple"><uri content-type="original_file" xlink:type="simple">https://binary.pensoft.net/fig/1647674</uri></graphic></fig><table-wrap id="T14064824" position="float" orientation="portrait"><label>Table 1.</label><caption><p>Leg plectrotaxy of <tp:taxon-name><tp:taxon-name-part taxon-name-part-type="genus" reg="Lithobius">Lithobius</tp:taxon-name-part> (<tp:taxon-name-part taxon-name-part-type="subgenus" reg="Ezembius">Ezembius</tp:taxon-name-part>) <tp:taxon-name-part taxon-name-part-type="species" reg="zebrinus">zebrinus</tp:taxon-name-part></tp:taxon-name> sp. nov., males.</p></caption><table rules="all" border="1"><tbody><tr><td rowspan="2" colspan="1">Legs</td><td rowspan="1" colspan="5">Ventral</td><td rowspan="1" colspan="5">Dorsal</td></tr><tr><td rowspan="1" colspan="1">C</td><td rowspan="1" colspan="1">Tr</td><td rowspan="1" colspan="1">P</td><td rowspan="1" colspan="1">F</td><td rowspan="1" colspan="1">Ti</td><td rowspan="1" colspan="1">C</td><td rowspan="1" colspan="1">Tr</td><td rowspan="1" colspan="1">P</td><td rowspan="1" colspan="1">F</td><td rowspan="1" colspan="1">Ti</td></tr><tr><td rowspan="1" colspan="1">1</td><td rowspan="1" colspan="1"/><td rowspan="1" colspan="1"/><td rowspan="1" colspan="1">p</td><td rowspan="1" colspan="1"/><td rowspan="1" colspan="1">m</td><td rowspan="1" colspan="1"/><td rowspan="1" colspan="1"/><td rowspan="1" colspan="1">p</td><td rowspan="1" colspan="1">ap</td><td rowspan="1" colspan="1">a</td></tr><tr><td rowspan="1" colspan="1">2</td><td rowspan="1" colspan="1"/><td rowspan="1" colspan="1"/><td rowspan="1" colspan="1">p</td><td rowspan="1" colspan="1">amp</td><td rowspan="1" colspan="1">m</td><td rowspan="1" colspan="1"/><td rowspan="1" colspan="1"/><td rowspan="1" colspan="1">p</td><td rowspan="1" colspan="1">ap</td><td rowspan="1" colspan="1">a</td></tr><tr><td rowspan="1" colspan="1">3</td><td rowspan="1" colspan="1"/><td rowspan="1" colspan="1"/><td rowspan="1" colspan="1">p</td><td rowspan="1" colspan="1">amp</td><td rowspan="1" colspan="1">m</td><td rowspan="1" colspan="1"/><td rowspan="1" colspan="1"/><td rowspan="1" colspan="1">p</td><td rowspan="1" colspan="1">ap</td><td rowspan="1" colspan="1">a</td></tr><tr><td rowspan="1" colspan="1">4</td><td rowspan="1" colspan="1"/><td rowspan="1" colspan="1"/><td rowspan="1" colspan="1">p</td><td rowspan="1" colspan="1">amp</td><td rowspan="1" colspan="1">m</td><td rowspan="1" colspan="1"/><td rowspan="1" colspan="1"/><td rowspan="1" colspan="1">p</td><td rowspan="1" colspan="1">ap</td><td rowspan="1" colspan="1">ap</td></tr><tr><td rowspan="1" colspan="1">5-6</td><td rowspan="1" colspan="1"/><td rowspan="1" colspan="1"/><td rowspan="1" colspan="1">mp</td><td rowspan="1" colspan="1">amp</td><td rowspan="1" colspan="1">am</td><td rowspan="1" colspan="1"/><td rowspan="1" colspan="1"/><td rowspan="1" colspan="1">p</td><td rowspan="1" colspan="1">ap</td><td rowspan="1" colspan="1">ap</td></tr><tr><td rowspan="1" colspan="1">7-10</td><td rowspan="1" colspan="1"/><td rowspan="1" colspan="1"/><td rowspan="1" colspan="1">mp</td><td rowspan="1" colspan="1">amp</td><td rowspan="1" colspan="1">am</td><td rowspan="1" colspan="1"/><td rowspan="1" colspan="1"/><td rowspan="1" colspan="1">ap</td><td rowspan="1" colspan="1">ap</td><td rowspan="1" colspan="1">ap</td></tr><tr><td rowspan="1" colspan="1">11</td><td rowspan="1" colspan="1"/><td rowspan="1" colspan="1"/><td rowspan="1" colspan="1">mp</td><td rowspan="1" colspan="1">amp</td><td rowspan="1" colspan="1">am</td><td rowspan="1" colspan="1"/><td rowspan="1" colspan="1"/><td rowspan="1" colspan="1">amp</td><td rowspan="1" colspan="1">ap</td><td rowspan="1" colspan="1">ap</td></tr><tr><td rowspan="1" colspan="1">12</td><td rowspan="1" colspan="1"/><td rowspan="1" colspan="1"/><td rowspan="1" colspan="1">amp</td><td rowspan="1" colspan="1">amp</td><td rowspan="1" colspan="1">am</td><td rowspan="1" colspan="1"/><td rowspan="1" colspan="1"/><td rowspan="1" colspan="1">amp</td><td rowspan="1" colspan="1">ap</td><td rowspan="1" colspan="1">ap</td></tr><tr><td rowspan="1" colspan="1">13</td><td rowspan="1" colspan="1"/><td rowspan="1" colspan="1">m</td><td rowspan="1" colspan="1">amp</td><td rowspan="1" colspan="1">amp</td><td rowspan="1" colspan="1">am</td><td rowspan="1" colspan="1"/><td rowspan="1" colspan="1"/><td rowspan="1" colspan="1">amp</td><td rowspan="1" colspan="1">ap</td><td rowspan="1" colspan="1">ap</td></tr><tr><td rowspan="1" colspan="1">14</td><td rowspan="1" colspan="1"/><td rowspan="1" colspan="1">m</td><td rowspan="1" colspan="1">amp</td><td rowspan="1" colspan="1">am</td><td rowspan="1" colspan="1">am</td><td rowspan="1" colspan="1"/><td rowspan="1" colspan="1"/><td rowspan="1" colspan="1">amp</td><td rowspan="1" colspan="1">ap</td><td rowspan="1" colspan="1">ap</td></tr><tr><td rowspan="1" colspan="1">15</td><td rowspan="1" colspan="1"/><td rowspan="1" colspan="1">m</td><td rowspan="1" colspan="1">amp</td><td rowspan="1" colspan="1">am</td><td rowspan="1" colspan="1">a</td><td rowspan="1" colspan="1"/><td rowspan="1" colspan="1"/><td rowspan="1" colspan="1">amp</td><td rowspan="1" colspan="1">ap</td><td rowspan="1" colspan="1" style="text-align: center;"/></tr></tbody></table></table-wrap><table-wrap id="T14064823" position="float" orientation="portrait"><label>Table 2.</label><caption><p>Leg plectrotaxy of <tp:taxon-name><tp:taxon-name-part taxon-name-part-type="genus" reg="Lithobius">Lithobius</tp:taxon-name-part> (<tp:taxon-name-part taxon-name-part-type="subgenus" reg="Ezembius">Ezembius</tp:taxon-name-part>) <tp:taxon-name-part taxon-name-part-type="species" reg="zebrinus">zebrinus</tp:taxon-name-part></tp:taxon-name> sp. nov., females.</p></caption><table rules="all" border="1"><tbody><tr><td rowspan="2" colspan="1">Legs</td><td rowspan="1" colspan="5">Ventral</td><td rowspan="1" colspan="5">Dorsal</td></tr><tr><td rowspan="1" colspan="1">C</td><td rowspan="1" colspan="1">Tr</td><td rowspan="1" colspan="1">P</td><td rowspan="1" colspan="1">F</td><td rowspan="1" colspan="1">Ti</td><td rowspan="1" colspan="1">C</td><td rowspan="1" colspan="1">Tr</td><td rowspan="1" colspan="1">P</td><td rowspan="1" colspan="1">F</td><td rowspan="1" colspan="1">Ti</td></tr><tr><td rowspan="1" colspan="1">1</td><td rowspan="1" colspan="1"/><td rowspan="1" colspan="1"/><td rowspan="1" colspan="1"/><td rowspan="1" colspan="1"/><td rowspan="1" colspan="1">m</td><td rowspan="1" colspan="1"/><td rowspan="1" colspan="1"/><td rowspan="1" colspan="1"/><td rowspan="1" colspan="1">a</td><td rowspan="1" colspan="1">a</td></tr><tr><td rowspan="1" colspan="1">2</td><td rowspan="1" colspan="1"/><td rowspan="1" colspan="1"/><td rowspan="1" colspan="1">p</td><td rowspan="1" colspan="1">(a)m</td><td rowspan="1" colspan="1">m</td><td rowspan="1" colspan="1"/><td rowspan="1" colspan="1"/><td rowspan="1" colspan="1">(a)p</td><td rowspan="1" colspan="1">a</td><td rowspan="1" colspan="1">a</td></tr><tr><td rowspan="1" colspan="1">3</td><td rowspan="1" colspan="1"/><td rowspan="1" colspan="1"/><td rowspan="1" colspan="1">p</td><td rowspan="1" colspan="1">(a)m</td><td rowspan="1" colspan="1">(a)m</td><td rowspan="1" colspan="1"/><td rowspan="1" colspan="1"/><td rowspan="1" colspan="1">p</td><td rowspan="1" colspan="1">a(p)</td><td rowspan="1" colspan="1">a(p)</td></tr><tr><td rowspan="1" colspan="1">4-5</td><td rowspan="1" colspan="1"/><td rowspan="1" colspan="1"/><td rowspan="1" colspan="1">p</td><td rowspan="1" colspan="1">(a)m</td><td rowspan="1" colspan="1">m</td><td rowspan="1" colspan="1"/><td rowspan="1" colspan="1"/><td rowspan="1" colspan="1">p</td><td rowspan="1" colspan="1">ap</td><td rowspan="1" colspan="1">a</td></tr><tr><td rowspan="1" colspan="1">6-7</td><td rowspan="1" colspan="1"/><td rowspan="1" colspan="1"/><td rowspan="1" colspan="1">mp</td><td rowspan="1" colspan="1">(a)m</td><td rowspan="1" colspan="1">(a)m</td><td rowspan="1" colspan="1"/><td rowspan="1" colspan="1"/><td rowspan="1" colspan="1">ap</td><td rowspan="1" colspan="1">ap</td><td rowspan="1" colspan="1">a(p)</td></tr><tr><td rowspan="1" colspan="1">8-10</td><td rowspan="1" colspan="1"/><td rowspan="1" colspan="1"/><td rowspan="1" colspan="1">mp</td><td rowspan="1" colspan="1">am</td><td rowspan="1" colspan="1">m</td><td rowspan="1" colspan="1"/><td rowspan="1" colspan="1"/><td rowspan="1" colspan="1">ap</td><td rowspan="1" colspan="1">ap</td><td rowspan="1" colspan="1">ap</td></tr><tr><td rowspan="1" colspan="1">11</td><td rowspan="1" colspan="1"/><td rowspan="1" colspan="1"/><td rowspan="1" colspan="1">mp</td><td rowspan="1" colspan="1">amp</td><td rowspan="1" colspan="1">am</td><td rowspan="1" colspan="1"/><td rowspan="1" colspan="1"/><td rowspan="1" colspan="1">amp</td><td rowspan="1" colspan="1">ap</td><td rowspan="1" colspan="1">ap</td></tr><tr><td rowspan="1" colspan="1">12</td><td rowspan="1" colspan="1"/><td rowspan="1" colspan="1"/><td rowspan="1" colspan="1">mp</td><td rowspan="1" colspan="1">amp</td><td rowspan="1" colspan="1">am</td><td rowspan="1" colspan="1"/><td rowspan="1" colspan="1"/><td rowspan="1" colspan="1">ap</td><td rowspan="1" colspan="1">ap</td><td rowspan="1" colspan="1">ap</td></tr><tr><td rowspan="1" colspan="1">13</td><td rowspan="1" colspan="1"/><td rowspan="1" colspan="1">m</td><td rowspan="1" colspan="1">mp</td><td rowspan="1" colspan="1">(a)mp</td><td rowspan="1" colspan="1">am</td><td rowspan="1" colspan="1"/><td rowspan="1" colspan="1"/><td rowspan="1" colspan="1">amp</td><td rowspan="1" colspan="1">p</td><td rowspan="1" colspan="1"/></tr><tr><td rowspan="1" colspan="1">14</td><td rowspan="1" colspan="1"/><td rowspan="1" colspan="1">m</td><td rowspan="1" colspan="1">amp</td><td rowspan="1" colspan="1">am</td><td rowspan="1" colspan="1">am</td><td rowspan="1" colspan="1"/><td rowspan="1" colspan="1"/><td rowspan="1" colspan="1">amp</td><td rowspan="1" colspan="1">p</td><td rowspan="1" colspan="1"/></tr><tr><td rowspan="1" colspan="1">15</td><td rowspan="1" colspan="1"/><td rowspan="1" colspan="1">m</td><td rowspan="1" colspan="1">amp</td><td rowspan="1" colspan="1">am</td><td rowspan="1" colspan="1"/><td rowspan="1" colspan="1"/><td rowspan="1" colspan="1"/><td rowspan="1" colspan="1">amp</td><td rowspan="1" colspan="1">a</td><td rowspan="1" colspan="1" style="text-align:center"/></tr></tbody></table><table-wrap-foot><p>N.B. Letters in brackets indicate variable spines.</p></table-wrap-foot></table-wrap><fig id="F14064994" position="float" orientation="portrait"><object-id xmlns:xlink="http://www.w3.org/1999/xlink" content-type="arpha" xlink:type="simple">91E47291-3954-5E4A-9C83-1DB6980CBCC1</object-id><object-id xmlns:xlink="http://www.w3.org/1999/xlink" content-type="doi" xlink:type="simple">10.3897/BDJ.14.e194005.figure3</object-id><label>Figure 3.</label><caption><p><tp:taxon-name><tp:taxon-name-part taxon-name-part-type="genus" reg="Lithobius">Lithobius</tp:taxon-name-part> (<tp:taxon-name-part taxon-name-part-type="subgenus" reg="Ezembius">Ezembius</tp:taxon-name-part>) <tp:taxon-name-part taxon-name-part-type="species" reg="zebrinus">zebrinus</tp:taxon-name-part></tp:taxon-name> sp. nov. <bold>A</bold> postpedal segments and female gonopods, ventral view; <bold>B</bold> female gonopods, lateral view; <bold>C</bold> apical claw of female gonopods, magnified ventral view; <bold>D</bold> (holotype) posterior segments and male gonopods, ventral view.</p></caption><graphic xmlns:xlink="http://www.w3.org/1999/xlink" xlink:href="bdj-14-e194005-g003.jpg" position="float" id="oo_1650714.jpg" orientation="portrait" xlink:type="simple"><uri content-type="original_file" xlink:type="simple">https://binary.pensoft.net/fig/1650714</uri></graphic></fig><table-wrap id="T14257355" position="float" orientation="portrait"><label>Table 3.</label><caption><p>The main morphological characters of the known Chinese species of subgenus <tp:taxon-name><tp:taxon-name-part taxon-name-part-type="genus" reg="Lithobius"/><tp:taxon-name-part taxon-name-part-type="subgenus" reg="Ezembius">Ezembius</tp:taxon-name-part></tp:taxon-name> Chamberlin, 1919.</p></caption><table rules="all" border="0"><tbody><tr><td rowspan="1" colspan="1">
              <bold>characters</bold>
            </td><td rowspan="1" colspan="1">
              <bold>
                <italic>anabilineatus</italic>
              </bold>
            </td><td rowspan="1" colspan="1">
              <bold>
                <italic>anasulcifemoralis</italic>
              </bold>
            </td><td rowspan="1" colspan="1">
              <bold>
                <italic>bidens</italic>
              </bold>
            </td><td rowspan="1" colspan="1">
              <bold>
                <italic>bilineatus</italic>
              </bold>
            </td><td rowspan="1" colspan="1">
              <bold>
                <italic>brachyspinipes</italic>
              </bold>
            </td><td rowspan="1" colspan="1">
              <bold>
                <italic>chekianus</italic>
              </bold>
            </td><td rowspan="1" colspan="1">
              <bold>
                <italic>daliensis</italic>
              </bold>
            </td></tr><tr><td rowspan="1" colspan="1">Authorities</td><td rowspan="1" colspan="1">Ma et al., 2015 (<xref ref-type="bibr" rid="B14064850">Ma et al. 2015</xref>)</td><td rowspan="1" colspan="1">Ma et al., 2013 (<xref ref-type="bibr" rid="B14216516">Ma et al. 2013</xref>)</td><td rowspan="1" colspan="1">Takakuwa, 1939 (<xref ref-type="bibr" rid="B14216585">Takakuwa 1939</xref>)</td><td rowspan="1" colspan="1">Pei et al., 2014 (<xref ref-type="bibr" rid="B14064839">Ma et al. 2014</xref>)</td><td rowspan="1" colspan="1">Pei et al., 2020 (<xref ref-type="bibr" rid="B14216613">Pei et al. 2020</xref>)</td><td rowspan="1" colspan="1">Chamberlin and Wang, 1952 (<xref ref-type="bibr" rid="B14217755">Chamberlin and Wang 1952</xref>)</td><td rowspan="1" colspan="1">Chao et al., 2024 (<xref ref-type="bibr" rid="B14065142">Chao et al. 2024</xref>)</td></tr><tr><td rowspan="1" colspan="1">Distribution</td><td rowspan="1" colspan="1">China S (Guangxi)</td><td rowspan="1" colspan="1">China S (Guangxi)</td><td rowspan="1" colspan="1">China S (Taiwan)</td><td rowspan="1" colspan="1">China S (Guangxi)</td><td rowspan="1" colspan="1">China N(Henan)</td><td rowspan="1" colspan="1">China E (Zhejiang)</td><td rowspan="1" colspan="1">China SW (yunnan)</td></tr><tr><td rowspan="1" colspan="1">Body length (mm)</td><td rowspan="1" colspan="1">11.9–12.1</td><td rowspan="1" colspan="1">10.1–12.3</td><td rowspan="1" colspan="1">15</td><td rowspan="1" colspan="1">9.0–9.1</td><td rowspan="1" colspan="1">9.6–13.3</td><td rowspan="1" colspan="1">16</td><td rowspan="1" colspan="1">18.0–22.0</td></tr><tr><td rowspan="1" colspan="1">Number of antennal articles</td><td rowspan="1" colspan="1">23+23 articles in female, unkown in male</td><td rowspan="1" colspan="1">19–24, commonly 20+20</td><td rowspan="1" colspan="1">20–21</td><td rowspan="1" colspan="1">two specimens with 20+21, one specimen with 20+23</td><td rowspan="1" colspan="1">21–24</td><td rowspan="1" colspan="1">20＋20</td><td rowspan="1" colspan="1">20 or 21</td></tr><tr><td rowspan="1" colspan="1">Number, arrangement and shape of the ocelli</td><td rowspan="1" colspan="1">5 – 6, in 3 rows</td><td rowspan="1" colspan="1">6, in 3 rows</td><td rowspan="1" colspan="1">7</td><td rowspan="1" colspan="1">5–6, in 2 rows</td><td rowspan="1" colspan="1">8–10, in 2 or 3 rows</td><td rowspan="1" colspan="1">5, in 2 rows</td><td rowspan="1" colspan="1">9 or 10, in 3 irregular rows</td></tr><tr><td rowspan="1" colspan="1">Posterior ocellus</td><td rowspan="1" colspan="1">round, large</td><td rowspan="1" colspan="1">oval to round, large</td><td rowspan="1" colspan="1">comparatively large</td><td rowspan="1" colspan="1">oval to rounded</td><td rowspan="1" colspan="1">oval to rounded, comparatively large</td><td rowspan="1" colspan="1">oval to round, comparatively large</td><td rowspan="1" colspan="1">the most posterior ocellus largest</td></tr><tr><td rowspan="1" colspan="1">Tömösváry's organ</td><td rowspan="1" colspan="1">round, smaller than adjoining ocelli</td><td rowspan="1" colspan="1">moderately large, rounded, smaller than adjoining ocelli</td><td rowspan="1" colspan="1">at most same size as one ocellus</td><td rowspan="1" colspan="1">slightly larger than adjoining ocelli</td><td rowspan="1" colspan="1">smaller than the adjacent ocelli</td><td rowspan="1" colspan="1">not reported</td><td rowspan="1" colspan="1">smaller than the adjoining ocelli</td></tr><tr><td rowspan="1" colspan="1">Number and arrangement of coxosternal teeth</td><td rowspan="1" colspan="1">2+2, subtriangular</td><td rowspan="1" colspan="1">2+2, subtriangular</td><td rowspan="1" colspan="1">2+2</td><td rowspan="1" colspan="1">2+2, slightly triangular</td><td rowspan="1" colspan="1">2+2, subtriangular slightly acute teeth</td><td rowspan="1" colspan="1">2+2</td><td rowspan="1" colspan="1">2+2, subtriangular teeth</td></tr><tr><td rowspan="1" colspan="1">Number of coxal pores</td><td rowspan="1" colspan="1">3–5, male 4454, 3554; female 4443, 4453</td><td rowspan="1" colspan="1">3–6, usually 4663, 5654, 5553,5563 and 5565</td><td rowspan="1" colspan="1">5(6)555</td><td rowspan="1" colspan="1">usually females 4554, 5565; males 4553, 4454</td><td rowspan="1" colspan="1">3–6, usually 4453, 5553, 4554, 5554</td><td rowspan="1" colspan="1">6655 or 7665</td><td rowspan="1" colspan="1">5555 or 6555</td></tr><tr><td rowspan="1" colspan="1">Male 14 leg</td><td rowspan="1" colspan="1">obvious, thicker and stronger than other legs</td><td rowspan="1" colspan="1">markedly thicker and stronger than legs 1–13</td><td rowspan="1" colspan="1">not reported</td><td rowspan="1" colspan="1">distinctly thick and strong</td><td rowspan="1" colspan="1">significantly thicker</td><td rowspan="1" colspan="1">not reported</td><td rowspan="1" colspan="1">not reported</td></tr><tr><td rowspan="1" colspan="1">Male 15 leg</td><td rowspan="1" colspan="1">obvious thicker and stronger than other legs</td><td rowspan="1" colspan="1">markedly thicker and stronger than legs 1–13</td><td rowspan="1" colspan="1">not reported</td><td rowspan="1" colspan="1">distinctly thick and strong</td><td rowspan="1" colspan="1">significantly thicker</td><td rowspan="1" colspan="1">not reported</td><td rowspan="1" colspan="1">thicker and stronger</td></tr><tr><td rowspan="1" colspan="1">DaC spine</td><td rowspan="1" colspan="1">on legs 14–15</td><td rowspan="1" colspan="1">on legs 14–15</td><td rowspan="1" colspan="1">absent</td><td rowspan="1" colspan="1">on legs 14–15</td><td rowspan="1" colspan="1">on legs 13–15</td><td rowspan="1" colspan="1">on legs 14–15</td><td rowspan="1" colspan="1">on legs 14–15</td></tr><tr><td rowspan="1" colspan="1">14 leg accessory spur</td><td rowspan="1" colspan="1">the anterior reduced in size, only half length of the posterior</td><td rowspan="1" colspan="1">absent</td><td rowspan="1" colspan="1">with a pair of accessory claws</td><td rowspan="1" colspan="1">anterior accessory spur absent</td><td rowspan="1" colspan="1">both present</td><td rowspan="1" colspan="1">present</td><td rowspan="1" colspan="1">present</td></tr><tr><td rowspan="1" colspan="1">15 leg accessory spur</td><td rowspan="1" colspan="1">absent</td><td rowspan="1" colspan="1">absent</td><td rowspan="1" colspan="1">with visible accessory spur</td><td rowspan="1" colspan="1">anterior accessory spur absent</td><td rowspan="1" colspan="1">absent</td><td rowspan="1" colspan="1">present</td><td rowspan="1" colspan="1">present</td></tr><tr><td rowspan="1" colspan="1">Number and shape of spurs on female gonopods</td><td rowspan="1" colspan="1">2+2 moderately small, blunt, coniform, inner spur slightly smaller than the outer</td><td rowspan="1" colspan="1">2+2 moderately blunt, with conical spurs, inner spur slightly smaller</td><td rowspan="1" colspan="1">3+3 or 4+4, sharp</td><td rowspan="1" colspan="1">2+2, moderately small, blunt, coniform, inner spur slightly smaller than outer one</td><td rowspan="1" colspan="1">2+2, moderately small, blunt, coniform, inner spur slightly smaller than outer one</td><td rowspan="1" colspan="1">not reported</td><td rowspan="1" colspan="1">2+2, 3+2 or 3+3; sharp coniform spurs, inner spur smaller</td></tr><tr><td rowspan="1" colspan="1">Apical claw of female gonopods (and lateral denticles)</td><td rowspan="1" colspan="1">simple, small subtriangular teeth in the inner</td><td rowspan="1" colspan="1">apical claw dimidiate</td><td rowspan="1" colspan="1">not reported</td><td rowspan="1" colspan="1">apical claw bipartite</td><td rowspan="1" colspan="1">two robust spines, apical claw bipartite</td><td rowspan="1" colspan="1">not reported</td><td rowspan="1" colspan="1">undivided, a small sharp lateral denticle on base of terminal claw</td></tr><tr><td rowspan="1" colspan="1">Male gonopods</td><td rowspan="1" colspan="1">short and small bulge, with one long setae</td><td rowspan="1" colspan="1">with a small bulge, without setae</td><td rowspan="1" colspan="1">hemispherical, with two long setae</td><td rowspan="1" colspan="1">short and small bulge, having a long seta</td><td rowspan="1" colspan="1">hemispherical bulge</td><td rowspan="1" colspan="1">not reported</td><td rowspan="1" colspan="1">short and small, with 2–4 long setae, slightly chitinized apically</td></tr></tbody></table></table-wrap><table-wrap id="T14257356" position="float" orientation="portrait"><label>Table 4.</label><caption><p>The main morphological characters of the known Chinese species of subgenus <tp:taxon-name><tp:taxon-name-part taxon-name-part-type="genus" reg="Lithobius"/><tp:taxon-name-part taxon-name-part-type="subgenus" reg="Ezembius">Ezembius</tp:taxon-name-part></tp:taxon-name> Chamberlin, 1919.</p></caption><table rules="all" border="0"><tbody><tr><td rowspan="1" colspan="1">
              <bold>characters</bold>
            </td><td rowspan="1" colspan="1">
              <bold>
                <italic>datongensis</italic>
              </bold>
            </td><td rowspan="1" colspan="1">
              <bold>
                <italic>dulanensis</italic>
              </bold>
            </td><td rowspan="1" colspan="1">
              <bold>
                <italic>gantoensis</italic>
              </bold>
            </td><td rowspan="1" colspan="1">
              <bold>
                <italic>helanensis</italic>
              </bold>
            </td><td rowspan="1" colspan="1">
              <bold>
                <italic>hirsutipes</italic>
              </bold>
            </td><td rowspan="1" colspan="1">
              <bold>
                <italic>hualongensis</italic>
              </bold>
            </td><td rowspan="1" colspan="1">
              <bold>
                <italic>insolitus</italic>
              </bold>
            </td></tr><tr><td rowspan="1" colspan="1">Authorities</td><td rowspan="1" colspan="1">Qiao et al., 2018 (<xref ref-type="bibr" rid="B14064923">Qiao et al. 2018</xref>)</td><td rowspan="1" colspan="1">Qiao et al., 2019 (<xref ref-type="bibr" rid="B14064934">Qiao et al. 2019b</xref>)</td><td rowspan="1" colspan="1">Takakuwa and Takashima, 1949 (<xref ref-type="bibr" rid="B14217896">Takakuwa and Takashima 1949</xref>)</td><td rowspan="1" colspan="1">Lu et al., 2022 (<xref ref-type="bibr" rid="B14218016">Lu et al. 2022</xref>)</td><td rowspan="1" colspan="1">Eason, 1989 (<xref ref-type="bibr" rid="B14218006">Eason 1989</xref>)</td><td rowspan="1" colspan="1">Qiao et al., 2019 (<xref ref-type="bibr" rid="B14064944">Qiao et al. 2019a</xref>)</td><td rowspan="1" colspan="1">Eason, 1993 (<xref ref-type="bibr" rid="B14217987">Eason 1993</xref>)</td></tr><tr><td rowspan="1" colspan="1">Distribution</td><td rowspan="1" colspan="1">China NW (Qinghai)</td><td rowspan="1" colspan="1">China NW (Qinghai)</td><td rowspan="1" colspan="1">China N (Shanxi)</td><td rowspan="1" colspan="1">China NW (Ningxia)</td><td rowspan="1" colspan="1">China NW (Xizang)</td><td rowspan="1" colspan="1">China NW (Qinghai)</td><td rowspan="1" colspan="1">China S (Hong Kong)</td></tr><tr><td rowspan="1" colspan="1">Body length (mm)</td><td rowspan="1" colspan="1">12.3–14.2</td><td rowspan="1" colspan="1">20.5</td><td rowspan="1" colspan="1">9.0</td><td rowspan="1" colspan="1">17.6–29.8</td><td rowspan="1" colspan="1">12.7–15.7</td><td rowspan="1" colspan="1">12.3–16.2</td><td rowspan="1" colspan="1">10.0－11.5</td></tr><tr><td rowspan="1" colspan="1">Number of antennal articles</td><td rowspan="1" colspan="1">20+20</td><td rowspan="1" colspan="1">20–21</td><td rowspan="1" colspan="1">20–23</td><td rowspan="1" colspan="1">19-28, commonly 21+21</td><td rowspan="1" colspan="1">20-20</td><td rowspan="1" colspan="1">20+20</td><td rowspan="1" colspan="1">18+18－19+19</td></tr><tr><td rowspan="1" colspan="1">Number, arrangement and shape of the ocelli</td><td rowspan="1" colspan="1">10, in 3 rows</td><td rowspan="1" colspan="1">11–12, in 3 rows</td><td rowspan="1" colspan="1">6, in 2 rows</td><td rowspan="1" colspan="1">9-16, commonly 12–14; in 3, 4 or 5 rows</td><td rowspan="1" colspan="1">10-11, in 3 rows</td><td rowspan="1" colspan="1">8–11, in 3 irregular rows</td><td rowspan="1" colspan="1">6–8, in 2 rows</td></tr><tr><td rowspan="1" colspan="1">Posterior ocellus</td><td rowspan="1" colspan="1">comparativelylarge</td><td rowspan="1" colspan="1">ovate to circular, comparatively large</td><td rowspan="1" colspan="1">not reported</td><td rowspan="1" colspan="1">the most posterior ocellus largest</td><td rowspan="1" colspan="1">comparatively large</td><td rowspan="1" colspan="1">two ocelli comparatively large</td><td rowspan="1" colspan="1">comparatively large</td></tr><tr><td rowspan="1" colspan="1">Tömösváry's organ</td><td rowspan="1" colspan="1">slightly largerthan nearest ocellus</td><td rowspan="1" colspan="1">slightly smaller than the adjoining ocelli</td><td rowspan="1" colspan="1">subequal in size to adjoining medium large ocelli</td><td rowspan="1" colspan="1">same size as adjacent ocelli</td><td rowspan="1" colspan="1">same size as the largest ocellus</td><td rowspan="1" colspan="1">larger than the adjoining ocelli</td><td rowspan="1" colspan="1">slightly smaller than adjoining ocelli</td></tr><tr><td rowspan="1" colspan="1">Number and arrangement of coxosternal teeth</td><td rowspan="1" colspan="1">2+2, slightly acute</td><td rowspan="1" colspan="1">2+2 moderately robust teeth</td><td rowspan="1" colspan="1">2+2, approximately sharp, small</td><td rowspan="1" colspan="1">commonly 2+2, few 2+3, very few 3+3, 3+4, 4+5; subtriangular slightly acute teeth</td><td rowspan="1" colspan="1">2+2, small and subtriangular slightly acute teeth</td><td rowspan="1" colspan="1">2+2, small blunt teeth</td><td rowspan="1" colspan="1">2+2</td></tr><tr><td rowspan="1" colspan="1">Number of coxal pores</td><td rowspan="1" colspan="1">female 4655, 5575 and 5544. Coxal pores 4654 and 4554 in male</td><td rowspan="1" colspan="1">5667 or 5666</td><td rowspan="1" colspan="1">3333</td><td rowspan="1" colspan="1">6-10, commonly 7 or 8</td><td rowspan="1" colspan="1">4-6, female 5555, 4555; male 5555, 4555, 4554, 4544, 4444</td><td rowspan="1" colspan="1">round or slightly oval, 6666 and 6777 in female and 4654 and 4655 in male</td><td rowspan="1" colspan="1">3–6, male 3443; female 4454, 4555, 5555, 5565</td></tr><tr><td rowspan="1" colspan="1">Male 14 leg</td><td rowspan="1" colspan="1">significantly thicker</td><td rowspan="1" colspan="1">longer and thicker than legs 1–13</td><td rowspan="1" colspan="1">not reported</td><td rowspan="1" colspan="1">thick and strong</td><td rowspan="1" colspan="1">thicker and stronger</td><td rowspan="1" colspan="1">thicker and stronger</td><td rowspan="1" colspan="1">distinctly thick and strong</td></tr><tr><td rowspan="1" colspan="1">Male 15 leg</td><td rowspan="1" colspan="1">significantly thicker</td><td rowspan="1" colspan="1">longer and thicker than legs 1–13</td><td rowspan="1" colspan="1">not reported</td><td rowspan="1" colspan="1">thick and strong</td><td rowspan="1" colspan="1">thicker and stronger</td><td rowspan="1" colspan="1">thicker and stronger</td><td rowspan="1" colspan="1">distinctly thick and strong, with dark zones on dorsal of tibia</td></tr><tr><td rowspan="1" colspan="1">DaC spine</td><td rowspan="1" colspan="1">on legs 12–15</td><td rowspan="1" colspan="1">on legs 11–15</td><td rowspan="1" colspan="1">absent</td><td rowspan="1" colspan="1">on legs 12–15</td><td rowspan="1" colspan="1">on legs 11–15</td><td rowspan="1" colspan="1">on legs 12–15</td><td rowspan="1" colspan="1">absent</td></tr><tr><td rowspan="1" colspan="1">14 leg accessory spur</td><td rowspan="1" colspan="1">present</td><td rowspan="1" colspan="1">anterior accessory spines absent</td><td rowspan="1" colspan="1">present</td><td rowspan="1" colspan="1">present</td><td rowspan="1" colspan="1">present</td><td rowspan="1" colspan="1">with only posterior spines</td><td rowspan="1" colspan="1">not reported</td></tr><tr><td rowspan="1" colspan="1">15 leg accessory spur</td><td rowspan="1" colspan="1">anterior accessory spur absent</td><td rowspan="1" colspan="1">absent</td><td rowspan="1" colspan="1">present</td><td rowspan="1" colspan="1">only posterior accessory spur</td><td rowspan="1" colspan="1">absent</td><td rowspan="1" colspan="1">absent</td><td rowspan="1" colspan="1">absent</td></tr><tr><td rowspan="1" colspan="1">Number and shape of spurs on female gonopods</td><td rowspan="1" colspan="1">2+2 moderately large, coniform spurs</td><td rowspan="1" colspan="1">2+2, moderately small coniform spurs</td><td rowspan="1" colspan="1">1+1, apically acute</td><td rowspan="1" colspan="1">2-3, commonly 3+3 few 2+3; small, coniform spurs, spurs, inner spur smaller</td><td rowspan="1" colspan="1">2+2, coniform spurs, the inner ones smaller and acuter, the outer ones larger and blunter</td><td rowspan="1" colspan="1">3+3, moderately long and slender spurs</td><td rowspan="1" colspan="1">3+3, coniform spurs</td></tr><tr><td rowspan="1" colspan="1">Apical claw of female gonopods (and lateral denticles)</td><td rowspan="1" colspan="1">undivided, bearing a small triangular protuberance on ventral side</td><td rowspan="1" colspan="1">simple, curved</td><td rowspan="1" colspan="1">simple</td><td rowspan="1" colspan="1">simple and broad</td><td rowspan="1" colspan="1">slender and sharp, having a relatively small triangular protuberance on the dorsal side, and a weak protuberance on the ventral side</td><td rowspan="1" colspan="1">simple and sharp, having a very small triangular protuberance on ventral side</td><td rowspan="1" colspan="1">simple</td></tr><tr><td rowspan="1" colspan="1">Male gonopods</td><td rowspan="1" colspan="1">hemispherical bulge, with three setae</td><td rowspan="1" colspan="1">small, one-segmented, with two long setae</td><td rowspan="1" colspan="1">not reported</td><td rowspan="1" colspan="1">short, a small hemispherical bulge, with 0-2 long setae</td><td rowspan="1" colspan="1">short, appearing as a small hemispherical bulge, with 2-4 long setae</td><td rowspan="1" colspan="1">short, appearing as a small hemispherical bulge, with one long setae</td><td rowspan="1" colspan="1">not reported</td></tr></tbody></table></table-wrap><table-wrap id="T14257357" position="float" orientation="portrait"><label>Table 5.</label><caption><p>The main morphological characters of the known Chinese species of subgenus <tp:taxon-name><tp:taxon-name-part taxon-name-part-type="genus" reg="Lithobius"/><tp:taxon-name-part taxon-name-part-type="subgenus" reg="Ezembius">Ezembius</tp:taxon-name-part></tp:taxon-name> Chamberlin, 1919.</p></caption><table rules="all" border="0"><tbody><tr><td rowspan="1" colspan="1">
              <bold>characters</bold>
            </td><td rowspan="1" colspan="1">
              <bold>
                <italic>irregularis</italic>
              </bold>
            </td><td rowspan="1" colspan="1">
              <bold>
                <italic>keelungensis</italic>
              </bold>
            </td><td rowspan="1" colspan="1">
              <bold>
                <italic>kiayiensis</italic>
              </bold>
            </td><td rowspan="1" colspan="1">
              <bold>
                <italic>laevidentata</italic>
              </bold>
            </td><td rowspan="1" colspan="1">
              <bold>
                <italic>lineatus</italic>
              </bold>
            </td><td rowspan="1" colspan="1">
              <bold>
                <italic>longibasitarsus</italic>
              </bold>
            </td><td rowspan="1" colspan="1">
              <bold>
                <italic>mandschreiensis</italic>
              </bold>
            </td></tr><tr><td rowspan="1" colspan="1">Authorities</td><td rowspan="1" colspan="1">Takakuwa and Takashima, 1949 (<xref ref-type="bibr" rid="B14217896">Takakuwa and Takashima 1949</xref>)</td><td rowspan="1" colspan="1">Chao et al., 2020 (<xref ref-type="bibr" rid="B14065035">Chao et al. 2020a</xref>)</td><td rowspan="1" colspan="1">Wang, 1959 (<xref ref-type="bibr" rid="B14218029">Wang 1959</xref>)</td><td rowspan="1" colspan="1">Pei et al., 2015 (<xref ref-type="bibr" rid="B14217996">Pei et al. 2015</xref>)</td><td rowspan="1" colspan="1">Takakuwa, 1939 (<xref ref-type="bibr" rid="B14216585">Takakuwa 1939</xref>)</td><td rowspan="1" colspan="1">Qiao et al., 2018 (<xref ref-type="bibr" rid="B14064923">Qiao et al. 2018</xref>)</td><td rowspan="1" colspan="1">Takakuwa, 1939 (<xref ref-type="bibr" rid="B14216585">Takakuwa 1939</xref>)</td></tr><tr><td rowspan="1" colspan="1">Distribution</td><td rowspan="1" colspan="1">China N (Shanxi)</td><td rowspan="1" colspan="1">China S (Taiwan)</td><td rowspan="1" colspan="1">China S (Taiwan)</td><td rowspan="1" colspan="1">China NW (Xinjiang Uygur)</td><td rowspan="1" colspan="1">China S (Taiwan)</td><td rowspan="1" colspan="1">China NW (Qinghai)</td><td rowspan="1" colspan="1">China (Taiwan, Sichuan, Hebei, Jiangsu, Heilongjiang, Jilin, Liaoning)</td></tr><tr><td rowspan="1" colspan="1">Body length (mm)</td><td rowspan="1" colspan="1">12.0</td><td rowspan="1" colspan="1">11.0–13.5</td><td rowspan="1" colspan="1">9.0–12.0</td><td rowspan="1" colspan="1">9.6–13.3</td><td rowspan="1" colspan="1">18.0</td><td rowspan="1" colspan="1">17.0–18.0</td><td rowspan="1" colspan="1">22.0–23.0</td></tr><tr><td rowspan="1" colspan="1">Number of antennal articles</td><td rowspan="1" colspan="1">20+20</td><td rowspan="1" colspan="1">20</td><td rowspan="1" colspan="1">26-31</td><td rowspan="1" colspan="1">19–22 commonly 20+20, only one specimen 25+20</td><td rowspan="1" colspan="1">19+19–21+21</td><td rowspan="1" colspan="1">20+20</td><td rowspan="1" colspan="1">20–28</td></tr><tr><td rowspan="1" colspan="1">Number, arrangement and shape of the ocelli</td><td rowspan="1" colspan="1">7</td><td rowspan="1" colspan="1">7–9, in 3 irregular rows</td><td rowspan="1" colspan="1">6–8</td><td rowspan="1" colspan="1">8–10, in 3 rows</td><td rowspan="1" colspan="1">8–10, in 3 rows</td><td rowspan="1" colspan="1">10–14, in 3 irregular rows</td><td rowspan="1" colspan="1">9–12, in 3 rows</td></tr><tr><td rowspan="1" colspan="1">Posterior ocellus</td><td rowspan="1" colspan="1">comparatively large</td><td rowspan="1" colspan="1">posterior ocellus largest</td><td rowspan="1" colspan="1">not reported</td><td rowspan="1" colspan="1">posterior two ocelli bigger than seriate ocelli</td><td rowspan="1" colspan="1">not reported</td><td rowspan="1" colspan="1">posterior ocellus largest</td><td rowspan="1" colspan="1">same size</td></tr><tr><td rowspan="1" colspan="1">Tömösváry's organ</td><td rowspan="1" colspan="1">same size as the largest ocellus</td><td rowspan="1" colspan="1">larger than adjoining ocelli</td><td rowspan="1" colspan="1">not reported</td><td rowspan="1" colspan="1">subequal in size to adjoining ocelli</td><td rowspan="1" colspan="1">same size as adjoining ocelli</td><td rowspan="1" colspan="1">smaller than adjoining ocelli</td><td rowspan="1" colspan="1">larger than adjoining ocelli</td></tr><tr><td rowspan="1" colspan="1">Number and arrangement of coxosternal teeth</td><td rowspan="1" colspan="1">2+2, small</td><td rowspan="1" colspan="1">2+2, large triangular, the inner are larger than the outer</td><td rowspan="1" colspan="1">3+3</td><td rowspan="1" colspan="1">2+2, most are relatively sharp, while a few are rather blunt and rounded</td><td rowspan="1" colspan="1">2+2, comparatively large</td><td rowspan="1" colspan="1">2+2 or 2+3 blunt nipple-like teeth</td><td rowspan="1" colspan="1">2+2, small and sharp</td></tr><tr><td rowspan="1" colspan="1">Number of coxal pores</td><td rowspan="1" colspan="1">3–10, 3–6 in 12 leg, 4–6 in 13 leg, 7–10 in 14 and 15 leg</td><td rowspan="1" colspan="1">4–6</td><td rowspan="1" colspan="1">4444</td><td rowspan="1" colspan="1">2–5, female commonly 4555, 4554, sometime 3454, 3455, 3343. male 2332, 2333, 3444, 3333</td><td rowspan="1" colspan="1">6–7, usually 6(7)666</td><td rowspan="1" colspan="1">4–6; 5544, 5554 or 6555</td><td rowspan="1" colspan="1">776(7)5(6)</td></tr><tr><td rowspan="1" colspan="1">Male 14 leg</td><td rowspan="1" colspan="1">not reported</td><td rowspan="1" colspan="1">distinctly thick</td><td rowspan="1" colspan="1">not reported</td><td rowspan="1" colspan="1">remarkably thicker and stronger</td><td rowspan="1" colspan="1">not reported</td><td rowspan="1" colspan="1">moderately thicker and longer</td><td rowspan="1" colspan="1">not reported</td></tr><tr><td rowspan="1" colspan="1">Male 15 leg</td><td rowspan="1" colspan="1">not reported</td><td rowspan="1" colspan="1">distinctly thick</td><td rowspan="1" colspan="1">not reported</td><td rowspan="1" colspan="1">markedly thicker and stronger</td><td rowspan="1" colspan="1">not reported</td><td rowspan="1" colspan="1">moderately thicker and longer</td><td rowspan="1" colspan="1">not reported</td></tr><tr><td rowspan="1" colspan="1">DaC spine</td><td rowspan="1" colspan="1">on legs 13–15</td><td rowspan="1" colspan="1">absent</td><td rowspan="1" colspan="1">absent</td><td rowspan="1" colspan="1">on legs 12–15</td><td rowspan="1" colspan="1">on legs 14–15</td><td rowspan="1" colspan="1">on legs 13–15, 12 sometimes present</td><td rowspan="1" colspan="1">on legs 12–15</td></tr><tr><td rowspan="1" colspan="1">leg 14 accessory spur</td><td rowspan="1" colspan="1">not reported</td><td rowspan="1" colspan="1">very short anterior accessory spurs</td><td rowspan="1" colspan="1">not reported</td><td rowspan="1" colspan="1">present</td><td rowspan="1" colspan="1">present</td><td rowspan="1" colspan="1">present</td><td rowspan="1" colspan="1">not reported</td></tr><tr><td rowspan="1" colspan="1">leg 15 accessory spur</td><td rowspan="1" colspan="1">not reported</td><td rowspan="1" colspan="1">anterior absent</td><td rowspan="1" colspan="1">not reported</td><td rowspan="1" colspan="1">absent</td><td rowspan="1" colspan="1">present</td><td rowspan="1" colspan="1">absent</td><td rowspan="1" colspan="1">not reported</td></tr><tr><td rowspan="1" colspan="1">Number and shape of spurs on female gonopods</td><td rowspan="1" colspan="1">2+2 or 2+3, the basal spurs are large, short and sharp</td><td rowspan="1" colspan="1">2+2, sharp coniform spurs, the inner are larger than the outer</td><td rowspan="1" colspan="1">2+2</td><td rowspan="1" colspan="1">3+4, or 4+4 small, blunt, coniform spurs, commonly with 3+3, inner spur smaller than outer one</td><td rowspan="1" colspan="1">3+3 moderately sharp, slender conical spurs</td><td rowspan="1" colspan="1">2+2 moderately long, bullet-shaped spurs inner spur slightly smaller and more anterior than outer one</td><td rowspan="1" colspan="1">3+3, same size</td></tr><tr><td rowspan="1" colspan="1">Apical claw of female gonopods (and lateral denticles)</td><td rowspan="1" colspan="1">simple</td><td rowspan="1" colspan="1">undivided, a small sharp lateral denticle on the base of the terminal claw</td><td rowspan="1" colspan="1">tridentate</td><td rowspan="1" colspan="1">simple, a small approximately triangular process on the ventral side of the base</td><td rowspan="1" colspan="1">simple</td><td rowspan="1" colspan="1">simple, having small triangular protuberance on ventral side</td><td rowspan="1" colspan="1">simple</td></tr><tr><td rowspan="1" colspan="1">Male gonopods</td><td rowspan="1" colspan="1">not reported</td><td rowspan="1" colspan="1">short and small, as a semispherical bulge with 3 long setae, apically well chitinized</td><td rowspan="1" colspan="1">not reported</td><td rowspan="1" colspan="1">small bulge, with one to two long setae</td><td rowspan="1" colspan="1">hemispherical bulge</td><td rowspan="1" colspan="1">small, semicircular with 3-5 seta on its surface</td><td rowspan="1" colspan="1">without setae</td></tr></tbody></table></table-wrap><table-wrap id="T14257358" position="float" orientation="portrait"><label>Table 6.</label><caption><p>The main morphological characters of the known Chinese species of subgenus <tp:taxon-name><tp:taxon-name-part taxon-name-part-type="genus" reg="Lithobius"/><tp:taxon-name-part taxon-name-part-type="subgenus" reg="Ezembius">Ezembius</tp:taxon-name-part></tp:taxon-name> Chamberlin, 1919.</p></caption><table rules="all" border="0"><tbody><tr><td rowspan="1" colspan="1">
              <bold>characters</bold>
            </td><td rowspan="1" colspan="1">
              <italic>
                <bold>maqinensis</bold>
              </italic>
            </td><td rowspan="1" colspan="1">
              <italic>
                <bold>multispinipes</bold>
              </italic>
            </td><td rowspan="1" colspan="1">
              <italic>
                <bold>parvicornis</bold>
              </italic>
            </td><td rowspan="1" colspan="1">
              <italic>
                <bold>polyommatus</bold>
              </italic>
            </td><td rowspan="1" colspan="1">
              <italic>
                <bold>potanini</bold>
              </italic>
            </td><td rowspan="1" colspan="1">
              <italic>
                <bold>rapax</bold>
              </italic>
            </td><td rowspan="1" colspan="1">
              <italic>
                <bold>rhysus</bold>
              </italic>
            </td></tr><tr><td rowspan="1" colspan="1">Authorities</td><td rowspan="1" colspan="1">Qiao et al., 2019 (<xref ref-type="bibr" rid="B14064944">Qiao et al. 2019a</xref>)</td><td rowspan="1" colspan="1">Pei et al., 2016 (<xref ref-type="bibr" rid="B14064912">Pei et al. 2016</xref>)</td><td rowspan="1" colspan="1">Porat, 1893 (<xref ref-type="bibr" rid="B14228175">Porat 1893</xref>; <xref ref-type="bibr" rid="B14216507">Zapparoli 1991</xref>)</td><td rowspan="1" colspan="1">Qiao et al., 2019 (<xref ref-type="bibr" rid="B14064934">Qiao et al. 2019b</xref>)</td><td rowspan="1" colspan="1">Sseliwanoff, 1881 (<xref ref-type="bibr" rid="B14217883">Sseliwanoff 1881</xref>)</td><td rowspan="1" colspan="1">Meinert, 1872 (<xref ref-type="bibr" rid="B14217978">Meinert 1872</xref>)</td><td rowspan="1" colspan="1">Attems, 1934 (<xref ref-type="bibr" rid="B14217833">Attems 1934</xref>)</td></tr><tr><td rowspan="1" colspan="1">Distribution</td><td rowspan="1" colspan="1">China NW (Qinghai)</td><td rowspan="1" colspan="1">China NW (Xinjiang Uygur)</td><td rowspan="1" colspan="1">China S (Taiwan)</td><td rowspan="1" colspan="1">China NW (Xizang)</td><td rowspan="1" colspan="1">China NW (Xinjiang Uygur)</td><td rowspan="1" colspan="1">China S (Taiwan)</td><td rowspan="1" colspan="1">China S (Fujian and Taiwan)</td></tr><tr><td rowspan="1" colspan="1">Body length (mm)</td><td rowspan="1" colspan="1">13.1–14.6</td><td rowspan="1" colspan="1">famale 11.6–22.6, male 14.3–19.6</td><td rowspan="1" colspan="1">16.0</td><td rowspan="1" colspan="1">16.1–18.3</td><td rowspan="1" colspan="1">13.0–15.0</td><td rowspan="1" colspan="1">not reported</td><td rowspan="1" colspan="1">15.0</td></tr><tr><td rowspan="1" colspan="1">Number of antennal articles</td><td rowspan="1" colspan="1">20+20</td><td rowspan="1" colspan="1">commonly 20+20, (three specimens with 20+21, one specimen with 20+26 of 133 specimens)</td><td rowspan="1" colspan="1">20+20, 21+21</td><td rowspan="1" colspan="1">20+20</td><td rowspan="1" colspan="1">20 or 23</td><td rowspan="1" colspan="1">19–22</td><td rowspan="1" colspan="1">20+20 in female, 21+21 in male</td></tr><tr><td rowspan="1" colspan="1">Number, arrangement and shape of the ocelli</td><td rowspan="1" colspan="1">9–12, in 3 irregular rows</td><td rowspan="1" colspan="1">8, in 3 rows</td><td rowspan="1" colspan="1">3–4, in 1 or 2 rows</td><td rowspan="1" colspan="1">14, in 3 or 4 rows</td><td rowspan="1" colspan="1">8–10</td><td rowspan="1" colspan="1">7, in 2 rows</td><td rowspan="1" colspan="1">8, in 4 rows</td></tr><tr><td rowspan="1" colspan="1">Posterior ocellus</td><td rowspan="1" colspan="1">the most posterior ocellus largest</td><td rowspan="1" colspan="1">two ocelli large, oval to rounded</td><td rowspan="1" colspan="1">comparatively large</td><td rowspan="1" colspan="1">comparatively large</td><td rowspan="1" colspan="1">not reported</td><td rowspan="1" colspan="1">comparatively large</td><td rowspan="1" colspan="1">comparatively large</td></tr><tr><td rowspan="1" colspan="1">Tömösváry's organ</td><td rowspan="1" colspan="1">almost the same size as adjacent ocelli</td><td rowspan="1" colspan="1">slightly smaller than adjoining ocelli</td><td rowspan="1" colspan="1">not reported</td><td rowspan="1" colspan="1">moderately smaller than the adjoining ocelli</td><td rowspan="1" colspan="1">smaller than the adjacent ocelli</td><td rowspan="1" colspan="1">not reported</td><td rowspan="1" colspan="1">not reported</td></tr><tr><td rowspan="1" colspan="1">Number and arrangement of coxosternal teeth</td><td rowspan="1" colspan="1">2+2</td><td rowspan="1" colspan="1">2+2 slightly triangular</td><td rowspan="1" colspan="1">2+2</td><td rowspan="1" colspan="1">2+2 subtriangular slightly acute teeth</td><td rowspan="1" colspan="1">2+2, small and sharp</td><td rowspan="1" colspan="1">2+2</td><td rowspan="1" colspan="1">2+2</td></tr><tr><td rowspan="1" colspan="1">Number of coxal pores</td><td rowspan="1" colspan="1">6666</td><td rowspan="1" colspan="1">3–5, 4555, 5555, 4444, 4455 (females) and 4444, 3344 (males)</td><td rowspan="1" colspan="1">3334</td><td rowspan="1" colspan="1">4–7, 5676, 5666 (females) 5565, 4554 (males)</td><td rowspan="1" colspan="1">3–4</td><td rowspan="1" colspan="1">4554</td><td rowspan="1" colspan="1">6554</td></tr><tr><td rowspan="1" colspan="1">Male 14 leg</td><td rowspan="1" colspan="1">longer and thicker</td><td rowspan="1" colspan="1">thick and strong</td><td rowspan="1" colspan="1">not reported</td><td rowspan="1" colspan="1">significantly thicker and stronger</td><td rowspan="1" colspan="1">not reported</td><td rowspan="1" colspan="1">not reported</td><td rowspan="1" colspan="1">not reported</td></tr><tr><td rowspan="1" colspan="1">Male 15 leg</td><td rowspan="1" colspan="1">longer and thicker than legs 1–13</td><td rowspan="1" colspan="1">thick and strong</td><td rowspan="1" colspan="1">not reported</td><td rowspan="1" colspan="1">significantly thicker and stronger</td><td rowspan="1" colspan="1">not reported</td><td rowspan="1" colspan="1">femur and tibia thicker</td><td rowspan="1" colspan="1">prefemur and femur thicker</td></tr><tr><td rowspan="1" colspan="1">DaC spine</td><td rowspan="1" colspan="1">on legs 12–15, 11 sometimes present</td><td rowspan="1" colspan="1">on legs 11–15, 9–10 sometimes present</td><td rowspan="1" colspan="1">not reported</td><td rowspan="1" colspan="1">on legs 11–15</td><td rowspan="1" colspan="1">not reported</td><td rowspan="1" colspan="1">on leg 15 present</td><td rowspan="1" colspan="1">on leg 15 present</td></tr><tr><td rowspan="1" colspan="1">14 leg accessory spur</td><td rowspan="1" colspan="1">posterior accessory spurs present</td><td rowspan="1" colspan="1">present</td><td rowspan="1" colspan="1">not reported</td><td rowspan="1" colspan="1">with anterior and posterior accessory spurs</td><td rowspan="1" colspan="1">not reported</td><td rowspan="1" colspan="1">not reported</td><td rowspan="1" colspan="1">not reported</td></tr><tr><td rowspan="1" colspan="1">15 leg accessory spur</td><td rowspan="1" colspan="1">absent</td><td rowspan="1" colspan="1">absent</td><td rowspan="1" colspan="1">not reported</td><td rowspan="1" colspan="1">absent</td><td rowspan="1" colspan="1">not reported</td><td rowspan="1" colspan="1">not reported</td><td rowspan="1" colspan="1">absent</td></tr><tr><td rowspan="1" colspan="1">Number and shape of spurs on female gonopods</td><td rowspan="1" colspan="1">2+2 moderately small, coniform spurs, spurs, inner spur smaller</td><td rowspan="1" colspan="1">2+2, blunt, coniform spurs, with inner spur smaller than outer one</td><td rowspan="1" colspan="1">2+2</td><td rowspan="1" colspan="1">2+2 moderately long and slender, bullet-shape spurs</td><td rowspan="1" colspan="1">2 spurs, widely separated</td><td rowspan="1" colspan="1">2+2, thick spurs</td><td rowspan="1" colspan="1">2+2, slender</td></tr><tr><td rowspan="1" colspan="1">Apical claw of female gonopods (and lateral denticles)</td><td rowspan="1" colspan="1">unidentate, curved with a small triangular protuberance on ventral side</td><td rowspan="1" colspan="1">simple</td><td rowspan="1" colspan="1">simple</td><td rowspan="1" colspan="1">simple</td><td rowspan="1" colspan="1">simple, 1 stout spurs arranged in no regular pattern</td><td rowspan="1" colspan="1">dimidiate</td><td rowspan="1" colspan="1">simple</td></tr><tr><td rowspan="1" colspan="1">Male gonopods</td><td rowspan="1" colspan="1">small, undivided, oblique apically, with 2 setae</td><td rowspan="1" colspan="1">hemispherical bulge, having 2 long seta</td><td rowspan="1" colspan="1">not reported</td><td rowspan="1" colspan="1">short, a small hemispherical bulge with 2 long setae</td><td rowspan="1" colspan="1">small, with 1 long setae</td><td rowspan="1" colspan="1">not reported</td><td rowspan="1" colspan="1">not reported</td></tr></tbody></table></table-wrap><table-wrap id="T14257359" position="float" orientation="portrait"><label>Table 7.</label><caption><p>The main morphological characters of the known Chinese species of subgenus <tp:taxon-name><tp:taxon-name-part taxon-name-part-type="genus" reg="Lithobius"/><tp:taxon-name-part taxon-name-part-type="subgenus" reg="Ezembius">Ezembius</tp:taxon-name-part></tp:taxon-name> Chamberlin, 1919.</p></caption><table rules="all" border="0"><tbody><tr><td rowspan="1" colspan="1">
              <bold>characters</bold>
            </td><td rowspan="1" colspan="1">
              <italic>
                <bold>Sui</bold>
              </italic>
            </td><td rowspan="1" colspan="1">
              <italic>
                <bold>sulcifemoralis</bold>
              </italic>
            </td><td rowspan="1" colspan="1">
              <italic>
                <bold>ternidentatus</bold>
              </italic>
            </td><td rowspan="1" colspan="1">
              <italic>
                <bold>varioporus</bold>
              </italic>
            </td><td rowspan="1" colspan="1">
              <italic>
                <bold>Zebrinus</bold>
              </italic>
              <bold>sp.nov.</bold>
            </td><td rowspan="1" colspan="1">
              <italic>
                <bold>zhui</bold>
              </italic>
            </td></tr><tr><td rowspan="1" colspan="1">Authorities</td><td rowspan="1" colspan="1">Qiao et al., 2019 (<xref ref-type="bibr" rid="B14064944">Qiao et al. 2019a</xref>)</td><td rowspan="1" colspan="1">Takakuwa and Takashima, 1949 (<xref ref-type="bibr" rid="B14216585">Takakuwa 1939</xref>)</td><td rowspan="1" colspan="1">Pei et al., 2019 (<xref ref-type="bibr" rid="B14217934">Pei et al. 2019</xref>)</td><td rowspan="1" colspan="1">Pei et al., 2020 (<xref ref-type="bibr" rid="B14216613">Pei et al. 2020</xref>)</td><td rowspan="1" colspan="1"/><td rowspan="1" colspan="1">Pei et al., 2011 (<xref ref-type="bibr" rid="B14217924">Pei et al. 2011</xref>)</td></tr><tr><td rowspan="1" colspan="1">Distribution</td><td rowspan="1" colspan="1">China NW (Qinghai)</td><td rowspan="1" colspan="1">China N (Shanxi)</td><td rowspan="1" colspan="1">China N (Hebei)</td><td rowspan="1" colspan="1">China N (Hebei)</td><td rowspan="1" colspan="1">China SW (yunnan)</td><td rowspan="1" colspan="1">China NW (Xinjiang Uygur)</td></tr><tr><td rowspan="1" colspan="1">Body length (mm)</td><td rowspan="1" colspan="1">12.2–18.9</td><td rowspan="1" colspan="1">12.0</td><td rowspan="1" colspan="1">7.1–8.5</td><td rowspan="1" colspan="1">12.4–13.6</td><td rowspan="1" colspan="1">12.4–15.1</td><td rowspan="1" colspan="1">8.1–15.0</td></tr><tr><td rowspan="1" colspan="1">Number of antennal articles</td><td rowspan="1" colspan="1">20+20</td><td rowspan="1" colspan="1">20+20</td><td rowspan="1" colspan="1">22-25, commonly 24, few 22+24 or 24+25</td><td rowspan="1" colspan="1">20–22, commonly 20+20, few 20+21 or 20+22</td><td rowspan="1" colspan="1">18–22, few 24</td><td rowspan="1" colspan="1">20－24, commonly 20</td></tr><tr><td rowspan="1" colspan="1">Number, arrangement and shape of the ocelli</td><td rowspan="1" colspan="1">9–10, in 3 irregular rows</td><td rowspan="1" colspan="1">6</td><td rowspan="1" colspan="1">5–6, in 2 irregular rows</td><td rowspan="1" colspan="1">9–10, in 3 rows</td><td rowspan="1" colspan="1">7–9, in 3 rows</td><td rowspan="1" colspan="1">10–13, in 3–4 rows</td></tr><tr><td rowspan="1" colspan="1">Posterior ocellus</td><td rowspan="1" colspan="1">two ocelli large</td><td rowspan="1" colspan="1">all ocelli same size</td><td rowspan="1" colspan="1">two ocelli comparatively large</td><td rowspan="1" colspan="1">two ocelli comparatively large</td><td rowspan="1" colspan="1">comparatively large</td><td rowspan="1" colspan="1">comparatively large</td></tr><tr><td rowspan="1" colspan="1">Tömösváry's organ</td><td rowspan="1" colspan="1">larger than the adjacent ocelli</td><td rowspan="1" colspan="1">same size as ocelli</td><td rowspan="1" colspan="1">same size as the largest two ocelli</td><td rowspan="1" colspan="1">largerthan nearest ocellus</td><td rowspan="1" colspan="1">slightly larger than the adjacent ocelli</td><td rowspan="1" colspan="1">slightly larger than adjoining ocelli</td></tr><tr><td rowspan="1" colspan="1">Number and arrangement of coxosternal teeth</td><td rowspan="1" colspan="1">3+3, subtriangular bluntly rounded teeth</td><td rowspan="1" colspan="1">2+2, small and sharp</td><td rowspan="1" colspan="1">commonly 3+3, but also 3+2 or 2+2</td><td rowspan="1" colspan="1">2+2, subtriangular slightly obtuse teeth</td><td rowspan="1" colspan="1">2+2, subtriangular slightly acute teeth</td><td rowspan="1" colspan="1">2+2, moderately small and pointed</td></tr><tr><td rowspan="1" colspan="1">Number of coxal pores</td><td rowspan="1" colspan="1">4–8, 5664, 5665, 7775, 8875 in female, and 6886, 7665 in male.</td><td rowspan="1" colspan="1">5555</td><td rowspan="1" colspan="1">33(4)4(5)3, commonly 3443</td><td rowspan="1" colspan="1">3-8, females 4554, 67(8)7(8)6, 5(6)765, 6(7)776, 66(7)65; males 66(7)7(6)5(4), 565(6)3</td><td rowspan="1" colspan="1">3-5, female 4555, male 4443</td><td rowspan="1" colspan="1">2–4, 3444, 3344, 3443, 3333 in female, and 3443, 2343, 2433, 2333 in male.</td></tr><tr><td rowspan="1" colspan="1">Male 14 leg</td><td rowspan="1" colspan="1">thicker and stronger</td><td rowspan="1" colspan="1">thick and strong</td><td rowspan="1" colspan="1">moderately thicker and longer</td><td rowspan="1" colspan="1">moderately thicker and stronger</td><td rowspan="1" colspan="1">moderately thicker and stronger</td><td rowspan="1" colspan="1">moderately thicker and stronger</td></tr><tr><td rowspan="1" colspan="1">Male 15 leg</td><td rowspan="1" colspan="1">thicker and stronger</td><td rowspan="1" colspan="1">thick and strong</td><td rowspan="1" colspan="1">moderately thicker and longer</td><td rowspan="1" colspan="1">moderately thicker and stronger</td><td rowspan="1" colspan="1">moderately thicker and stronger</td><td rowspan="1" colspan="1">moderately thicker and stronger</td></tr><tr><td rowspan="1" colspan="1">DaC spine</td><td rowspan="1" colspan="1">on legs 12–15</td><td rowspan="1" colspan="1">absent</td><td rowspan="1" colspan="1">on legs 10–15</td><td rowspan="1" colspan="1">absent</td><td rowspan="1" colspan="1">absent</td><td rowspan="1" colspan="1">on legs 13–15, 12 sometimes present</td></tr><tr><td rowspan="1" colspan="1">14 leg accessory spur</td><td rowspan="1" colspan="1">only posterior accessory spur</td><td rowspan="1" colspan="1">not reported</td><td rowspan="1" colspan="1">small posterior accessory spurs</td><td rowspan="1" colspan="1">only anterior spines</td><td rowspan="1" colspan="1">present</td><td rowspan="1" colspan="1">present</td></tr><tr><td rowspan="1" colspan="1">15 leg accessory spur</td><td rowspan="1" colspan="1">only posterior accessory spur</td><td rowspan="1" colspan="1">not reported</td><td rowspan="1" colspan="1">small posterior accessory spurs</td><td rowspan="1" colspan="1">only anterior accessory spur</td><td rowspan="1" colspan="1">present</td><td rowspan="1" colspan="1">absent</td></tr><tr><td rowspan="1" colspan="1">Number and shape of spurs on female gonopods</td><td rowspan="1" colspan="1">3+3, moderately long and slender, bullet-shape spurs</td><td rowspan="1" colspan="1">2+2, strong, long and sharp</td><td rowspan="1" colspan="1">2+2, moderately long and slender, coniform spurs</td><td rowspan="1" colspan="1">3+3, small coniform spurs, inner spur slightly smaller than outer one</td><td rowspan="1" colspan="1">2+2, bullet-shape spurs</td><td rowspan="1" colspan="1">2+2 moderately long, coniform spurs</td></tr><tr><td rowspan="1" colspan="1">Apical claw of female gonopods (and lateral denticles)</td><td rowspan="1" colspan="1">simple and sharp, having a very small triangular protuberance on ventral side</td><td rowspan="1" colspan="1">simple</td><td rowspan="1" colspan="1">simple</td><td rowspan="1" colspan="1">simple and broad</td><td rowspan="1" colspan="1">simple,with 2–4 setae</td><td rowspan="1" colspan="1">broad, and tridentate</td></tr><tr><td rowspan="1" colspan="1">Male gonopods</td><td rowspan="1" colspan="1">short, a small hemispherical bulge, with 2 long setae</td><td rowspan="1" colspan="1">with a few setae</td><td rowspan="1" colspan="1">short, a small hemispherical bulge, with 1–3 long setae</td><td rowspan="1" colspan="1">short, a small finger-like bulges, with 3–4 long setae</td><td rowspan="1" colspan="1">small bulge, with 4 long setae</td><td rowspan="1" colspan="1">small bulge, with 1–2 long setae</td></tr></tbody></table></table-wrap></tp:treatment-sec><ref-list><ref id="B14064850"><element-citation xmlns:xlink="http://www.w3.org/1999/xlink" publication-type="article" xlink:type="simple"><person-group person-group-type="author"><name name-style="western"><surname>Ma</surname><given-names>Huiqin</given-names></name><name name-style="western"><surname>Pei</surname><given-names>Sujian</given-names></name><name name-style="western"><surname>Hou</surname><given-names>Xiaojie</given-names></name><name name-style="western"><surname>Zhu</surname><given-names>Tiegang</given-names></name><name name-style="western"><surname>Gai</surname><given-names>Yonghua</given-names></name></person-group><year>2015</year><article-title><tp:taxon-name><tp:taxon-name-part taxon-name-part-type="genus" reg="Lithobius">Lithobius</tp:taxon-name-part> (<tp:taxon-name-part taxon-name-part-type="subgenus" reg="Ezembius">Ezembius</tp:taxon-name-part>) <tp:taxon-name-part taxon-name-part-type="species" reg="anabilineatus">anabilineatus</tp:taxon-name-part></tp:taxon-name> sp. nov., a new species (<tp:taxon-name><tp:taxon-name-part taxon-name-part-type="order">Lithobiomorpha</tp:taxon-name-part></tp:taxon-name>: <tp:taxon-name><tp:taxon-name-part taxon-name-part-type="family">Lithobiidae</tp:taxon-name-part></tp:taxon-name>) from Eastern China</article-title><source>Oriental Insects</source><volume>49</volume><issue>3-4</issue><fpage>256</fpage><lpage>263</lpage><pub-id pub-id-type="doi">10.1080/00305316.2015.1081647</pub-id></element-citation></ref><ref id="B14216516"><element-citation xmlns:xlink="http://www.w3.org/1999/xlink" publication-type="article" xlink:type="simple"><person-group person-group-type="author"><name name-style="western"><surname>Ma</surname><given-names>Huiqin</given-names></name><name name-style="western"><surname>Pei</surname><given-names>Sujian</given-names></name><name name-style="western"><surname>Wu</surname><given-names>Dayong</given-names></name><name name-style="western"><surname>Gai</surname><given-names>Yonghua</given-names></name></person-group><year>2013</year><article-title>A new lithobiid centipede of <tp:taxon-name><tp:taxon-name-part taxon-name-part-type="genus" reg="Lithobius">Lithobius</tp:taxon-name-part> (<tp:taxon-name-part taxon-name-part-type="subgenus" reg="Ezembius">Ezembius</tp:taxon-name-part>)</tp:taxon-name> (<tp:taxon-name><tp:taxon-name-part taxon-name-part-type="order">Lithobiomorpha</tp:taxon-name-part></tp:taxon-name>) from China</article-title><source>Oriental Insects</source><volume>47</volume><issue>1</issue><fpage>1</fpage><lpage>6</lpage><pub-id pub-id-type="doi">10.1080/00305316.2012.753763</pub-id></element-citation></ref><ref id="B14216585"><element-citation xmlns:xlink="http://www.w3.org/1999/xlink" publication-type="article" xlink:type="simple"><person-group person-group-type="author"><name name-style="western"><surname>Takakuwa</surname><given-names>Y</given-names></name></person-group><year>1939</year><article-title>Über Japanische <italic><tp:taxon-name><tp:taxon-name-part taxon-name-part-type="genus" reg="Lithobius">Lithobius</tp:taxon-name-part></tp:taxon-name></italic>-Arten</article-title><source>Transactions of the Sapporo Natural History Society</source><issue>16</issue><fpage>28</fpage><lpage>37</lpage></element-citation></ref><ref id="B14064839"><element-citation xmlns:xlink="http://www.w3.org/1999/xlink" publication-type="article" xlink:type="simple"><person-group person-group-type="author"><name name-style="western"><surname>Ma</surname><given-names>Huiqin</given-names></name><name name-style="western"><surname>Pei</surname><given-names>Sujian</given-names></name><name name-style="western"><surname>Hou</surname><given-names>Xiaojie</given-names></name><name name-style="western"><surname>Zhu</surname><given-names>Tiegang</given-names></name><name name-style="western"><surname>Wu</surname><given-names>Dayong</given-names></name><name name-style="western"><surname>Gai</surname><given-names>Yonghua</given-names></name></person-group><year>2014</year><article-title>An annotated checklist of <tp:taxon-name><tp:taxon-name-part taxon-name-part-type="order">Lithobiomorpha</tp:taxon-name-part></tp:taxon-name> of China.</article-title><source>Zootaxa</source><volume>3847</volume><issue>3</issue><fpage>333</fpage><lpage>358</lpage><pub-id pub-id-type="doi">10.11646/zootaxa.3847.3.2</pub-id></element-citation></ref><ref id="B14216613"><element-citation xmlns:xlink="http://www.w3.org/1999/xlink" publication-type="article" xlink:type="simple"><person-group person-group-type="author"><name name-style="western"><surname>Pei</surname><given-names>Sujian</given-names></name><name name-style="western"><surname>Lu</surname><given-names>Yanmin</given-names></name><name name-style="western"><surname>Liu</surname><given-names>Haipeng</given-names></name><name name-style="western"><surname>Hou</surname><given-names>Xiaojie</given-names></name><name name-style="western"><surname>Ma</surname><given-names>Huiqin</given-names></name></person-group><year>2020</year><article-title><tp:taxon-name><tp:taxon-name-part taxon-name-part-type="genus" reg="Lithobius">Lithobius</tp:taxon-name-part> (<tp:taxon-name-part taxon-name-part-type="subgenus" reg="Ezembius">Ezembius</tp:taxon-name-part>) <tp:taxon-name-part taxon-name-part-type="species" reg="brachyspinipes">Brachyspinipes</tp:taxon-name-part></tp:taxon-name> sp. n., A New Species of Centipede from China (<tp:taxon-name><tp:taxon-name-part taxon-name-part-type="order">Lithobiomorpha</tp:taxon-name-part></tp:taxon-name>, <tp:taxon-name><tp:taxon-name-part taxon-name-part-type="family">Lithobiidae</tp:taxon-name-part></tp:taxon-name>)</article-title><source>Transactions of the American Entomological Society</source><volume>146</volume><issue>2</issue><pub-id pub-id-type="doi">10.3157/061.146.0205</pub-id></element-citation></ref><ref id="B14217755"><element-citation xmlns:xlink="http://www.w3.org/1999/xlink" publication-type="article" xlink:type="simple"><person-group person-group-type="author"><name name-style="western"><surname>Chamberlin</surname><given-names>Ralph V</given-names></name><name name-style="western"><surname>Wang</surname><given-names>Yushi M</given-names></name></person-group><year>1952</year><article-title>Some records and descriptions of chilopods from Japan and other Oriental area</article-title><source>Proceedings of the Biological Society of Washington</source><volume>65</volume><fpage>177</fpage><lpage>186</lpage></element-citation></ref><ref id="B14065142"><element-citation xmlns:xlink="http://www.w3.org/1999/xlink" publication-type="article" xlink:type="simple"><person-group person-group-type="author"><name name-style="western"><surname>Chao</surname><given-names>Jui-Lung</given-names></name><name name-style="western"><surname>Lee</surname><given-names>Kwen-Shen</given-names></name><name name-style="western"><surname>Chang</surname><given-names>Hsueh-Wen</given-names></name></person-group><year>2024</year><article-title><tp:taxon-name><tp:taxon-name-part taxon-name-part-type="genus" reg="Lithobius">Lithobius</tp:taxon-name-part> (<tp:taxon-name-part taxon-name-part-type="subgenus" reg="Ezembius">Ezembius</tp:taxon-name-part>) <tp:taxon-name-part taxon-name-part-type="species" reg="daliensis">daliensis</tp:taxon-name-part></tp:taxon-name> sp. nov., a new species of centipede from Yunnan, China (<tp:taxon-name><tp:taxon-name-part taxon-name-part-type="class">Chilopoda</tp:taxon-name-part></tp:taxon-name>, <tp:taxon-name><tp:taxon-name-part taxon-name-part-type="order">Lithobiomorpha</tp:taxon-name-part></tp:taxon-name>, <tp:taxon-name><tp:taxon-name-part taxon-name-part-type="family">Lithobiidae</tp:taxon-name-part></tp:taxon-name>)</article-title><source>Collection and Research</source><issue>36</issue><fpage>1</fpage><lpage>13</lpage></element-citation></ref><ref id="B14064923"><element-citation xmlns:xlink="http://www.w3.org/1999/xlink" publication-type="article" xlink:type="simple"><person-group person-group-type="author"><name name-style="western"><surname>Qiao</surname><given-names>Penghai</given-names></name><name name-style="western"><surname>Qin</surname><given-names>Wen</given-names></name><name name-style="western"><surname>Ma</surname><given-names>Huiqin</given-names></name><name name-style="western"><surname>Zhang</surname><given-names>Tongzuo</given-names></name><name name-style="western"><surname>Su</surname><given-names>Jianping</given-names></name><name name-style="western"><surname>Lin</surname><given-names>Gonghua</given-names></name></person-group><year>2018</year><article-title>Two new species of <italic><tp:taxon-name><tp:taxon-name-part taxon-name-part-type="genus" reg="Lithobius">Lithobius</tp:taxon-name-part></tp:taxon-name></italic> on Qinghai-Tibetan plateau identified from morphology and COI sequences (<tp:taxon-name><tp:taxon-name-part taxon-name-part-type="order">Lithobiomorpha</tp:taxon-name-part></tp:taxon-name>: <tp:taxon-name><tp:taxon-name-part taxon-name-part-type="family">Lithobiidae</tp:taxon-name-part></tp:taxon-name>)</article-title><source>ZooKeys</source><volume>785</volume><fpage>11</fpage><lpage>28</lpage><pub-id pub-id-type="doi">10.3897/zookeys.785.28580</pub-id></element-citation></ref><ref id="B14064934"><element-citation xmlns:xlink="http://www.w3.org/1999/xlink" publication-type="article" xlink:type="simple"><person-group person-group-type="author"><name name-style="western"><surname>Qiao</surname><given-names>Penghai</given-names></name><name name-style="western"><surname>Ma</surname><given-names>Huiqin</given-names></name><name name-style="western"><surname>Pei</surname><given-names>Sujian</given-names></name><name name-style="western"><surname>Zhang</surname><given-names>Tongzuo</given-names></name><name name-style="western"><surname>Su</surname><given-names>Jianping</given-names></name></person-group><year>2019</year><article-title><tp:taxon-name><tp:taxon-name-part taxon-name-part-type="genus" reg="Lithobius">Lithobius</tp:taxon-name-part> (<tp:taxon-name-part taxon-name-part-type="subgenus" reg="Ezembius">Ezembius</tp:taxon-name-part>) <tp:taxon-name-part taxon-name-part-type="species" reg="polyommatus">polyommatus</tp:taxon-name-part></tp:taxon-name> sp. n. and <tp:taxon-name><tp:taxon-name-part taxon-name-part-type="genus" reg="Lithobius">Lithobius</tp:taxon-name-part> (<tp:taxon-name-part taxon-name-part-type="subgenus" reg="Ezembius">Ezembius</tp:taxon-name-part>) <tp:taxon-name-part taxon-name-part-type="species" reg="dulanensis">dulanensis</tp:taxon-name-part></tp:taxon-name> sp. n. (<tp:taxon-name><tp:taxon-name-part taxon-name-part-type="order">Lithobiomorpha</tp:taxon-name-part></tp:taxon-name>: <tp:taxon-name><tp:taxon-name-part taxon-name-part-type="family">Lithobiidae</tp:taxon-name-part></tp:taxon-name>), two new species from Qinghai-Tibet Plateau, China</article-title><source>Biologia</source><volume>74</volume><issue>5</issue><fpage>455</fpage><lpage>462</lpage><pub-id pub-id-type="doi">10.2478/s11756-018-00173-z</pub-id></element-citation></ref><ref id="B14217896"><element-citation xmlns:xlink="http://www.w3.org/1999/xlink" publication-type="article" xlink:type="simple"><person-group person-group-type="author"><name name-style="western"><surname>Takakuwa</surname><given-names>Yosioki</given-names></name><name name-style="western"><surname>Takashima</surname><given-names>Haruo</given-names></name></person-group><year>1949</year><article-title>Myriapods collected in Shansi, North China</article-title><source>Acta Arachnologica</source><volume>11</volume><fpage>51</fpage><lpage>69</lpage><pub-id pub-id-type="doi">10.2476/asjaa.11.51</pub-id></element-citation></ref><ref id="B14218016"><element-citation xmlns:xlink="http://www.w3.org/1999/xlink" publication-type="article" xlink:type="simple"><person-group person-group-type="author"><name name-style="western"><surname>Lu</surname><given-names>Yanmin</given-names></name><name name-style="western"><surname>Pei</surname><given-names>Sujian</given-names></name><name name-style="western"><surname>Liu</surname><given-names>Haipeng</given-names></name><name name-style="western"><surname>Ma</surname><given-names>Huiqin</given-names></name></person-group><year>2022</year><article-title>Description of a new species of <italic><tp:taxon-name><tp:taxon-name-part taxon-name-part-type="genus" reg="Lithobius">Lithobius</tp:taxon-name-part></tp:taxon-name></italic> Leach, 1814 (<tp:taxon-name><tp:taxon-name-part taxon-name-part-type="order">Lithobiomorpha</tp:taxon-name-part></tp:taxon-name>: <tp:taxon-name><tp:taxon-name-part taxon-name-part-type="family">Lithobiidae</tp:taxon-name-part></tp:taxon-name>) and molecular phylogenetic analysis</article-title><source>Journal of Hebei University(Natural Science Edition)</source><volume>42</volume><issue>1</issue><fpage>60</fpage><lpage>67</lpage></element-citation></ref><ref id="B14218006"><element-citation xmlns:xlink="http://www.w3.org/1999/xlink" publication-type="article" xlink:type="simple"><person-group person-group-type="author"><name name-style="western"><surname>Eason</surname><given-names>E H</given-names></name></person-group><year>1989</year><article-title><tp:taxon-name><tp:taxon-name-part taxon-name-part-type="family">Lithobiidae</tp:taxon-name-part></tp:taxon-name> from the Nepal Himalayas with descriptions of ten new species of <italic><tp:taxon-name><tp:taxon-name-part taxon-name-part-type="genus" reg="Lithobius">Lithobius</tp:taxon-name-part></tp:taxon-name></italic> and <italic><tp:taxon-name><tp:taxon-name-part taxon-name-part-type="genus" reg="Australobius">Australobius</tp:taxon-name-part></tp:taxon-name></italic> (<tp:taxon-name><tp:taxon-name-part taxon-name-part-type="class">Chilopoda</tp:taxon-name-part></tp:taxon-name>: <tp:taxon-name><tp:taxon-name-part taxon-name-part-type="order">Lithobiomorpha</tp:taxon-name-part></tp:taxon-name>)</article-title><source>Zoologische Jahrbücher, Abteilung für Systematik</source><volume>116</volume><fpage>335</fpage><lpage>372</lpage></element-citation></ref><ref id="B14064944"><element-citation xmlns:xlink="http://www.w3.org/1999/xlink" publication-type="article" xlink:type="simple"><person-group person-group-type="author"><name name-style="western"><surname>Qiao</surname><given-names>Penghai</given-names></name><name name-style="western"><surname>Qin</surname><given-names>Wen</given-names></name><name name-style="western"><surname>Ma</surname><given-names>Huiqin</given-names></name><name name-style="western"><surname>Zhang</surname><given-names>Tongzuo</given-names></name></person-group><year>2019</year><article-title>Two new species of lithobiid centipedes and the first record of <italic><tp:taxon-name><tp:taxon-name-part taxon-name-part-type="genus" reg="Lamyctes">Lamyctes</tp:taxon-name-part> <tp:taxon-name-part taxon-name-part-type="species" reg="africanus">africanus</tp:taxon-name-part></tp:taxon-name></italic> Porath (<tp:taxon-name><tp:taxon-name-part taxon-name-part-type="class">Chilopoda</tp:taxon-name-part></tp:taxon-name>: <tp:taxon-name><tp:taxon-name-part taxon-name-part-type="order">Lithobiomorpha</tp:taxon-name-part></tp:taxon-name>) in China</article-title><source>Journal of Natural History</source><volume>53</volume><fpage>897</fpage><lpage>921</lpage><pub-id pub-id-type="doi">10.1080/00222933.2019.1606355</pub-id></element-citation></ref><ref id="B14217987"><element-citation xmlns:xlink="http://www.w3.org/1999/xlink" publication-type="article" xlink:type="simple"><person-group person-group-type="author"><name name-style="western"><surname>Eason</surname><given-names>E H</given-names></name></person-group><year>1993</year><article-title>Descriptions of four new species of <italic><tp:taxon-name><tp:taxon-name-part taxon-name-part-type="genus" reg="Lithobius">Lithobius</tp:taxon-name-part></tp:taxon-name></italic> from the oriental region and a redescription of <italic><tp:taxon-name><tp:taxon-name-part taxon-name-part-type="genus" reg="Australobius">Australobius</tp:taxon-name-part> <tp:taxon-name-part taxon-name-part-type="species" reg="palnis">palnis</tp:taxon-name-part></tp:taxon-name></italic> (Eason 1973) from Sri Lanka (<tp:taxon-name><tp:taxon-name-part taxon-name-part-type="class">Chilopoda</tp:taxon-name-part></tp:taxon-name>: <tp:taxon-name><tp:taxon-name-part taxon-name-part-type="order">Lithobiomorpha</tp:taxon-name-part></tp:taxon-name>)</article-title><source>Bollettino del Museo Civico di Storia Naturale di Verona</source><volume>17</volume><fpage>181</fpage><lpage>199</lpage></element-citation></ref><ref id="B14065035"><element-citation xmlns:xlink="http://www.w3.org/1999/xlink" publication-type="article" xlink:type="simple"><person-group person-group-type="author"><name name-style="western"><surname>Chao</surname><given-names>Jui-Lung</given-names></name><name name-style="western"><surname>Lee</surname><given-names>Kwen-Shen</given-names></name><name name-style="western"><surname>Chang</surname><given-names>Hsueh-Wen</given-names></name></person-group><year>2020</year><article-title>Two new species of centipedes, <italic><tp:taxon-name><tp:taxon-name-part taxon-name-part-type="genus" reg="Lithobius">Lithobius</tp:taxon-name-part> <tp:taxon-name-part taxon-name-part-type="species" reg="keelungensis">keelungensis</tp:taxon-name-part></tp:taxon-name></italic> sp. nov. and <tp:taxon-name><tp:taxon-name-part taxon-name-part-type="genus" reg="Lithobius">Lithobius</tp:taxon-name-part> (<tp:taxon-name-part taxon-name-part-type="subgenus" reg="Monotarsobius">Monotarsobius</tp:taxon-name-part>) <tp:taxon-name-part taxon-name-part-type="species" reg="qingquanensis">qingquanensis</tp:taxon-name-part></tp:taxon-name> sp. nov., from Taiwan (<tp:taxon-name><tp:taxon-name-part taxon-name-part-type="class">Chilopoda</tp:taxon-name-part></tp:taxon-name>, <tp:taxon-name><tp:taxon-name-part taxon-name-part-type="order">Lithobiomorpha</tp:taxon-name-part></tp:taxon-name>, <tp:taxon-name><tp:taxon-name-part taxon-name-part-type="family">Lithobiidae</tp:taxon-name-part></tp:taxon-name>)</article-title><source>Opuscula Zoologica</source><issue>51</issue><fpage>47</fpage><lpage>56</lpage><pub-id pub-id-type="doi">10.18348/opzool.2020.s2.47</pub-id></element-citation></ref><ref id="B14218029"><element-citation xmlns:xlink="http://www.w3.org/1999/xlink" publication-type="article" xlink:type="simple"><person-group person-group-type="author"><name name-style="western"><surname>Wang</surname><given-names>Y. M.</given-names></name></person-group><year>1959</year><article-title>Serica 1b. A preliminary report on the <tp:taxon-name><tp:taxon-name-part taxon-name-part-type="subphylum">Myriapoda</tp:taxon-name-part></tp:taxon-name> and <tp:taxon-name><tp:taxon-name-part taxon-name-part-type="class">Arachnida</tp:taxon-name-part></tp:taxon-name> of Lan Yu Islets (Botel Tobago) China</article-title><source>Quarterly Journal of the Taiwan Museum</source><volume>8</volume><fpage>195</fpage><lpage>201</lpage></element-citation></ref><ref id="B14217996"><element-citation xmlns:xlink="http://www.w3.org/1999/xlink" publication-type="article" xlink:type="simple"><person-group person-group-type="author"><name name-style="western"><surname>Pei</surname><given-names>Sujian</given-names></name><name name-style="western"><surname>Ma</surname><given-names>Huiqin</given-names></name><name name-style="western"><surname>Xiaojie</surname><given-names>Hou</given-names></name><name name-style="western"><surname>Zhu</surname><given-names>Tiegang</given-names></name><name name-style="western"><surname>Gai</surname><given-names>Yonghua</given-names></name></person-group><year>2015</year><article-title><tp:taxon-name><tp:taxon-name-part taxon-name-part-type="genus" reg="Lithobius">Lithobius</tp:taxon-name-part> (<tp:taxon-name-part taxon-name-part-type="subgenus" reg="Ezembius">Ezembius</tp:taxon-name-part>) <tp:taxon-name-part taxon-name-part-type="species" reg="laevidentata">laevidentata</tp:taxon-name-part></tp:taxon-name> sp. n., a new species (<tp:taxon-name><tp:taxon-name-part taxon-name-part-type="class">Chilopoda</tp:taxon-name-part></tp:taxon-name>: <tp:taxon-name><tp:taxon-name-part taxon-name-part-type="order">Lithobiomorpha</tp:taxon-name-part></tp:taxon-name>: <tp:taxon-name><tp:taxon-name-part taxon-name-part-type="family">Lithobiidae</tp:taxon-name-part></tp:taxon-name>) from the Northwest region of China</article-title><source>Biologia</source><volume>70</volume><issue>8</issue><fpage>1113</fpage><lpage>1117</lpage><pub-id pub-id-type="doi">10.1515/biolog-2015-0124</pub-id></element-citation></ref><ref id="B14064912"><element-citation xmlns:xlink="http://www.w3.org/1999/xlink" publication-type="article" xlink:type="simple"><person-group person-group-type="author"><name name-style="western"><surname>Pei</surname><given-names>SUJIAN</given-names></name><name name-style="western"><surname>Lu</surname><given-names>YANMIN</given-names></name><name name-style="western"><surname>Liu</surname><given-names>HAIPENG</given-names></name><name name-style="western"><surname>Hou</surname><given-names>XIAOJIE</given-names></name><name name-style="western"><surname>Ma</surname><given-names>HUIQIN</given-names></name><name name-style="western"><surname>Zapparoli</surname><given-names>MARZIO</given-names></name></person-group><year>2016</year><article-title><tp:taxon-name><tp:taxon-name-part taxon-name-part-type="genus" reg="Lithobius">Lithobius</tp:taxon-name-part> (<tp:taxon-name-part taxon-name-part-type="subgenus" reg="Ezembius">Ezembius</tp:taxon-name-part>) <tp:taxon-name-part taxon-name-part-type="species" reg="multispinipes">multispinipes</tp:taxon-name-part></tp:taxon-name> n. sp., a new species of centipede from Northwest China (<tp:taxon-name><tp:taxon-name-part taxon-name-part-type="order">Lithobiomorpha</tp:taxon-name-part></tp:taxon-name>: <tp:taxon-name><tp:taxon-name-part taxon-name-part-type="family">Lithobiidae</tp:taxon-name-part></tp:taxon-name>)</article-title><source>Zootaxa</source><volume>4169</volume><issue>2</issue><fpage>390</fpage><lpage>400</lpage><pub-id pub-id-type="doi">10.11646/zootaxa.4169.2.12</pub-id></element-citation></ref><ref id="B14228175"><element-citation xmlns:xlink="http://www.w3.org/1999/xlink" publication-type="article" xlink:type="simple"><person-group person-group-type="author"><name name-style="western"><surname>Porat</surname><given-names>C</given-names></name></person-group><year>1893</year><article-title>Myriopodes récoltés en Syrie par le Docteur Theodore Barrois</article-title><source>Revue Biologique du Nord de la France</source><volume>6</volume><fpage>62</fpage><lpage>79</lpage><pub-id pub-id-type="doi">10.5281/zenodo.16021566</pub-id></element-citation></ref><ref id="B14216507"><element-citation xmlns:xlink="http://www.w3.org/1999/xlink" publication-type="article" xlink:type="simple"><person-group person-group-type="author"><name name-style="western"><surname>Zapparoli</surname><given-names>M</given-names></name></person-group><year>1991</year><article-title>Note su alcune specie di chilopodi della regione palestinese</article-title><source>Fragmenta Entomologica</source><issue>23</issue><fpage>15</fpage><lpage>33</lpage></element-citation></ref><ref id="B14217883"><element-citation xmlns:xlink="http://www.w3.org/1999/xlink" publication-type="article" xlink:type="simple"><person-group person-group-type="author"><name name-style="western"><surname>Sseliwanoff</surname><given-names>A V</given-names></name></person-group><year>1881</year><article-title>Neue Lithobiiden aus Sibirien und Centralasien</article-title><source>Zoologischer Anzeiger</source><volume>4</volume><issue>73</issue><fpage>15</fpage><lpage>17</lpage></element-citation></ref><ref id="B14217978"><element-citation xmlns:xlink="http://www.w3.org/1999/xlink" publication-type="article" xlink:type="simple"><person-group person-group-type="author"><name name-style="western"><surname>Meinert</surname><given-names>F</given-names></name></person-group><year>1872</year><article-title><tp:taxon-name><tp:taxon-name-part taxon-name-part-type="subphylum">Myriapoda</tp:taxon-name-part></tp:taxon-name> Musaei Hauniensis. Bidrag til Myriapoderns Morphologi og Systematik. II. <tp:taxon-name><tp:taxon-name-part taxon-name-part-type="tribe">Lithobiini</tp:taxon-name-part></tp:taxon-name></article-title><source>Naturhistorisk Tidsskrift</source><volume>3</volume><issue>8</issue><fpage>281</fpage><lpage>344</lpage></element-citation></ref><ref id="B14217833"><element-citation xmlns:xlink="http://www.w3.org/1999/xlink" publication-type="article" xlink:type="simple"><person-group person-group-type="author"><name name-style="western"><surname>Attems</surname><given-names>C</given-names></name></person-group><year>1934</year><article-title>Einige neue Geophiliden und Lithobiiden des Hamburger Museums</article-title><source>Zoologischer Anzeiger</source><volume>107</volume><fpage>310</fpage><lpage>317</lpage></element-citation></ref><ref id="B14217934"><element-citation xmlns:xlink="http://www.w3.org/1999/xlink" publication-type="article" xlink:type="simple"><person-group person-group-type="author"><name name-style="western"><surname>Pei</surname><given-names>Sujian</given-names></name><name name-style="western"><surname>Liu</surname><given-names>Haipeng</given-names></name><name name-style="western"><surname>Lu</surname><given-names>Yanmin</given-names></name><name name-style="western"><surname>Hou</surname><given-names>Xiaojie</given-names></name><name name-style="western"><surname>Ma</surname><given-names>Huiqin</given-names></name></person-group><year>2019</year><article-title><tp:taxon-name><tp:taxon-name-part taxon-name-part-type="genus" reg="Lithobius">Lithobius</tp:taxon-name-part> (<tp:taxon-name-part taxon-name-part-type="subgenus" reg="Ezembius">Ezembius</tp:taxon-name-part>) <tp:taxon-name-part taxon-name-part-type="species" reg="ternidentatus">ternidentatus</tp:taxon-name-part></tp:taxon-name> sp. n. (<tp:taxon-name><tp:taxon-name-part taxon-name-part-type="order">Lithobiomorpha</tp:taxon-name-part></tp:taxon-name>, <tp:taxon-name><tp:taxon-name-part taxon-name-part-type="family">Lithobiidae</tp:taxon-name-part></tp:taxon-name>), a new species from China</article-title><source>ZooKeys</source><volume>829</volume><fpage>1</fpage><lpage>13</lpage><pub-id pub-id-type="doi">10.3897/zookeys.829.30884</pub-id></element-citation></ref><ref id="B14217924"><element-citation xmlns:xlink="http://www.w3.org/1999/xlink" publication-type="article" xlink:type="simple"><person-group person-group-type="author"><name name-style="western"><surname>Pei</surname><given-names>Sujian</given-names></name><name name-style="western"><surname>Ma</surname><given-names>Huiqin</given-names></name><name name-style="western"><surname>Shi</surname><given-names>Baojun</given-names></name><name name-style="western"><surname>Wu</surname><given-names>Dayong</given-names></name><name name-style="western"><surname>Gai</surname><given-names>Yonghua</given-names></name></person-group><year>2011</year><article-title>A new centipede species of <italic><tp:taxon-name><tp:taxon-name-part taxon-name-part-type="genus" reg="Lithobius">Lithobius</tp:taxon-name-part></tp:taxon-name></italic> Leach (<tp:taxon-name><tp:taxon-name-part taxon-name-part-type="order">Lithobiomorpha</tp:taxon-name-part></tp:taxon-name>: <tp:taxon-name><tp:taxon-name-part taxon-name-part-type="family">Lithobiidae</tp:taxon-name-part></tp:taxon-name>) from China</article-title><source>Oriental Insects</source><volume>45</volume><issue>1</issue><fpage>108</fpage><lpage>114</lpage><pub-id pub-id-type="doi">10.1080/00305316.2011.590642</pub-id></element-citation></ref></ref-list></tp:taxon-treatment>
